# Supplementary material for: The Light Skin Allele of SLC24A5 in South Asians and Europeans Shares Identity by Descent
Source: PLoS Genet. 2013 Nov 7;9(11):e1003912. doi: 10.1371/journal.pgen.1003912 (PMC3820762; doi:10.1371/journal.pgen.1003912)
Supplement: Table S1 — Sample description of individuals in Cohort A with rs1426654 genotyping results. (XLSX) [file pgen.1003912.s006.xlsx]

## Sheet: Table S1
Table S1. Sample description of individuals in Cohort A with rs1426654 genotyping results.
Sample ID	Sex	Population	MI (average)	Social status	Language spoken	Linguistic affiliation	District	State	rs1426654 genotype	Logistic Group
1	M	Kapu	30.1	Caste	Telugu	Dravidian	Hyderabad	Andhra Pradesh	AG	Low MI
2	M	Naidu	32.35	Caste	Telugu	Dravidian	Chittoor	Andhra Pradesh	AA	Low MI
3	M	Reddy	32.4	Caste	Telugu	Dravidian	NA	Andhra Pradesh	NA	Low MI
4	M	Reddy	32.4	Caste	Telugu	Dravidian	Nizamabad	Andhra Pradesh	AA	Low MI
5	M	Reddy	32.5	Caste	Telugu	Dravidian	Mahbubnagar	Andhra Pradesh	AG	Low MI
6	M	Reddy	33.15	Caste	Telugu	Dravidian	Hyderabad	Andhra Pradesh	AA	Low MI
7	F	Reddy	33.4	Caste	Telugu	Dravidian	Adilabad	Andhra Pradesh	NA	Low MI
8	M	Kapu	33.5	Caste	Telugu	Dravidian	NA	Andhra Pradesh	AG	Low MI
9	M	Reddy	33.55	Caste	Telugu	Dravidian	Hyderabad	Andhra Pradesh	AA	Low MI
10	F	Reddy	33.7	Caste	Telugu	Dravidian	Warangal	Andhra Pradesh	AA	Low MI
11	M	Reddy	33.8	Caste	Telugu	Dravidian	Khammam	Andhra Pradesh	AG	Low MI
12	M	Reddy	33.9	Caste	Telugu	Dravidian	Karimnagar	Andhra Pradesh	AA	Low MI
13	M	Reddy	34.1	Caste	Telugu	Dravidian	Nalgonda	Andhra Pradesh	AA	Low MI
14	M	Reddy	34.1	Caste	Telugu	Dravidian	Hyderabad	Andhra Pradesh	AA	Low MI
15	M	Reddy	34.2	Caste	Telugu	Dravidian	Adilabad	Andhra Pradesh	AA	Low MI
16	M	Reddy	34.2	Caste	Telugu	Dravidian	Nalgonda	Andhra Pradesh	NA	Low MI
17	F	Reddy	34.3	Caste	Telugu	Dravidian	Hyderabad	Andhra Pradesh	AA	Low MI
18	M	Reddy	34.35	Caste	Telugu	Dravidian	Nalgonda	Andhra Pradesh	AA	Low MI
19	F	Reddy	34.4	Caste	Telugu	Dravidian	Hyderabad	Andhra Pradesh	AA	Low MI
20	M	Kapu	34.4	Caste	Telugu	Dravidian	Hyderabad	Andhra Pradesh	AG	Low MI
21	M	Reddy	34.5	Caste	Telugu	Dravidian	Prakasam	Andhra Pradesh	AA	Low MI
22	M	Reddy	34.6	Caste	Telugu	Dravidian	Nizamabad	Andhra Pradesh	AA	Low MI
23	M	Kapu	34.75	Caste	Telugu	Dravidian	Guntur	Andhra Pradesh	AA	Low MI
24	M	Kapu	34.8	Caste	Telugu	Dravidian	Hyderabad	Andhra Pradesh	AA	Low MI
25	M	Reddy	34.8	Caste	Telugu	Dravidian	Medak	Andhra Pradesh	NA	Low MI
26	F	Reddy	34.85	Caste	Telugu	Dravidian	Prakasam	Andhra Pradesh	AA	Low MI
27	M	Reddy	34.85	Caste	Telugu	Dravidian	Nalgonda	Andhra Pradesh	AA	Low MI
28	F	Naidu	34.9	Caste	Telugu	Dravidian	NA	Andhra Pradesh	AA	Low MI
29	M	Kapu	34.9	Caste	Telugu	Dravidian	NA	Andhra Pradesh	AA	Low MI
30	M	Reddy	35	Caste	Telugu	Dravidian	Karimnagar	Andhra Pradesh	AA	Low MI
31	M	Reddy	35	Caste	Telugu	Dravidian	Karimnagar	Andhra Pradesh	AG	Low MI
32	F	Reddy	35.05	Caste	Telugu	Dravidian	Karimnagar	Andhra Pradesh	AG	Low MI
33	M	Reddy	35.2	Caste	Telugu	Dravidian	Adilabad	Andhra Pradesh	AG	Low MI
34	M	Reddy	35.2	Caste	Telugu	Dravidian	Nizamabad	Andhra Pradesh	AA	Low MI
35	M	Reddy	35.2	Caste	Telugu	Dravidian	Karimnagar	Andhra Pradesh	AA	Low MI
36	M	Naidu	35.3	Caste	Telugu	Dravidian	Kadapa	Andhra Pradesh	AA	Low MI
37	M	Kapu	35.35	Caste	Telugu	Dravidian	NA	Andhra Pradesh	AA	Low MI
38	M	Kapu	35.4	Caste	Telugu	Dravidian	Hyderabad	Andhra Pradesh	AA	Low MI
39	F	Reddy	35.55	Caste	Telugu	Dravidian	Nalgonda	Andhra Pradesh	NA	Low MI
40	M	Reddy	35.6	Caste	Telugu	Dravidian	Nalgonda	Andhra Pradesh	AA	Low MI
41	F	Kapu	35.65	Caste	Telugu	Dravidian	Hyderabad	Andhra Pradesh	AA	Low MI
42	F	Reddy	35.7	Caste	Telugu	Dravidian	Mahbubnagar	Andhra Pradesh	NA	Low MI
43	M	Reddy	35.7	Caste	Telugu	Dravidian	Hyderabad	Andhra Pradesh	NA	Low MI
44	M	Kapu	35.75	Caste	Telugu	Dravidian	Khammam	Andhra Pradesh	AA	Low MI
45	F	Kapu	35.75	Caste	Telugu	Dravidian	Hyderabad	Andhra Pradesh	AG	Low MI
46	F	Kapu	35.8	Caste	Telugu	Dravidian	Nalgonda	Andhra Pradesh	AG	Low MI
47	M	Naidu	35.8	Caste	Telugu	Dravidian	Hyderabad	Andhra Pradesh	AA	Low MI
48	M	Reddy	35.8	Caste	Telugu	Dravidian	Nellore	Andhra Pradesh	AA	Low MI
49	M	Reddy	35.9	Caste	Telugu	Dravidian	Karimnagar	Andhra Pradesh	AG	Low MI
50	M	Naidu	35.9	Caste	Telugu	Dravidian	Hyderabad	Andhra Pradesh	AA	Low MI
51	M	Kapu	35.9	Caste	Telugu	Dravidian	Kurnool	Andhra Pradesh	NA	Low MI
52	F	Kapu	35.95	Caste	Telugu	Dravidian	Krishna	Andhra Pradesh	AA	Low MI
53	F	Reddy	35.95	Caste	Telugu	Dravidian	Nalgonda	Andhra Pradesh	AA	Low MI
54	F	Reddy	35.95	Caste	Telugu	Dravidian	Chittoor	Andhra Pradesh	NA	Low MI
55	M	Kapu	36	Caste	Telugu	Dravidian	Hyderabad	Andhra Pradesh	AA	Low MI
56	M	Reddy	36	Caste	Telugu	Dravidian	Adilabad	Andhra Pradesh	AG	Low MI
57	M	Reddy	36	Caste	Telugu	Dravidian	Kadapa	Andhra Pradesh	AA	Low MI
58	F	Reddy	36.1	Caste	Telugu	Dravidian	Kadapa	Andhra Pradesh	AA	Low MI
59	F	Kapu	36.1	Caste	Telugu	Dravidian	Hyderabad	Andhra Pradesh	AA	Low MI
60	M	Reddy	36.1	Caste	Telugu	Dravidian	Nalgonda	Andhra Pradesh	AA	Low MI
61	M	Kapu	36.15	Caste	Telugu	Dravidian	Adilabad	Andhra Pradesh	AA	Low MI
62	M	Reddy	36.2	Caste	Telugu	Dravidian	Warangal	Andhra Pradesh	AA	Low MI
63	M	Naidu	36.2	Caste	Telugu	Dravidian	Krishna	Andhra Pradesh	AA	Low MI
64	M	Reddy	36.2	Caste	Telugu	Dravidian	Nellore	Andhra Pradesh	AA	Low MI
65	M	Kapu	36.3	Caste	Telugu	Dravidian	Hyderabad	Andhra Pradesh	AA	Low MI
66	M	Reddy	36.3	Caste	Telugu	Dravidian	Hyderabad	Andhra Pradesh	AA	Low MI
67	M	Reddy	36.3	Caste	Telugu	Dravidian	Nalgonda	Andhra Pradesh	AA	Low MI
68	M	Naidu	36.35	Caste	Telugu	Dravidian	Ranga Reddy	Andhra Pradesh	AG	Low MI
69	M	Naidu	36.35	Caste	Telugu	Dravidian	Khammam	Andhra Pradesh	AA	Low MI
70	F	Kapu	36.4	Caste	Telugu	Dravidian	Nizamabad	Andhra Pradesh	AA	Low MI
71	M	Kapu	36.45	Caste	Telugu	Dravidian	Karimnagar	Andhra Pradesh	AA	Low MI
72	F	Reddy	36.5	Caste	Telugu	Dravidian	Medak	Andhra Pradesh	NA	Low MI
73	M	Reddy	36.5	Caste	Telugu	Dravidian	Hyderabad	Andhra Pradesh	AA	Low MI
74	M	Kapu	36.55	Caste	Telugu	Dravidian	Karimnagar	Andhra Pradesh	AG	Low MI
75	M	Reddy	36.6	Caste	Telugu	Dravidian	Nalgonda	Andhra Pradesh	AA	Low MI
76	F	Kapu	36.7	Caste	Telugu	Dravidian	Krishna	Andhra Pradesh	NA	Low MI
77	M	Reddy	36.7	Caste	Telugu	Dravidian	Mahbubnagar	Andhra Pradesh	AA	Low MI
78	M	Reddy	36.7	Caste	Telugu	Dravidian	Mahbubnagar	Andhra Pradesh	AG	Low MI
79	M	Kapu	36.7	Caste	Telugu	Dravidian	Hyderabad	Andhra Pradesh	AA	Low MI
80	M	Kapu	36.75	Caste	Telugu	Dravidian	Krishna	Andhra Pradesh	NA	Low MI
81	M	Reddy	36.75	Caste	Telugu	Dravidian	Kadapa	Andhra Pradesh	AA	Low MI
82	F	Reddy	36.8	Caste	Telugu	Dravidian	Ranga Reddy	Andhra Pradesh	AA	Low MI
83	M	Reddy	36.8	Caste	Telugu	Dravidian	Karimnagar	Andhra Pradesh	AA	Low MI
84	M	Reddy	36.85	Caste	Telugu	Dravidian	Karimnagar	Andhra Pradesh	NA	Low MI
85	M	Naidu	36.85	Caste	Telugu	Dravidian	NA	Andhra Pradesh	AA	Low MI
86	M	Reddy	36.95	Caste	Telugu	Dravidian	Nizamabad	Andhra Pradesh	NA	Low MI
87	F	Reddy	37	Caste	Telugu	Dravidian	Nalgonda	Andhra Pradesh	AA	Low MI
88	F	Naidu	37.2	Caste	Telugu	Dravidian	Krishna	Andhra Pradesh	NA	Low MI
89	M	Kapu	37.25	Caste	Telugu	Dravidian	East Godavari	Andhra Pradesh	NA	Low MI
90	F	Reddy	37.3	Caste	Telugu	Dravidian	Nellore	Andhra Pradesh	NA	Low MI
91	M	Reddy	37.3	Caste	Telugu	Dravidian	Mahbubnagar	Andhra Pradesh	AG	Low MI
92	F	Reddy	37.3	Caste	Telugu	Dravidian	Chittoor	Andhra Pradesh	AA	Low MI
93	M	Kapu	37.35	Caste	Telugu	Dravidian	Hyderabad	Andhra Pradesh	AA	Low MI
94	F	Reddy	37.35	Caste	Telugu	Dravidian	NA	Andhra Pradesh	NA	Low MI
95	F	Reddy	37.4	Caste	Telugu	Dravidian	Nalgonda	Andhra Pradesh	AA	Low MI
96	M	Naidu	37.4	Caste	Telugu	Dravidian	Anantapur	Andhra Pradesh	AA	Low MI
97	M	Kapu	37.5	Caste	Telugu	Dravidian	Karimnagar	Andhra Pradesh	NA	Low MI
98	M	Reddy	37.55	Caste	Telugu	Dravidian	Nalgonda	Andhra Pradesh	AA	Low MI
99	M	Kapu	37.6	Caste	Telugu	Dravidian	Krishna	Andhra Pradesh	NA	Low MI
100	F	Reddy	37.6	Caste	Telugu	Dravidian	Ranga Reddy	Andhra Pradesh	NA	Low MI
101	M	Reddy	37.6	Caste	Telugu	Dravidian	Nizamabad	Andhra Pradesh	AA	Low MI
102	M	Kapu	37.65	Caste	Telugu	Dravidian	Hyderabad	Andhra Pradesh	NA	Low MI
103	M	Reddy	37.65	Caste	Telugu	Dravidian	Warangal	Andhra Pradesh	AA	Low MI
104	M	Reddy	37.65	Caste	Telugu	Dravidian	NA	Andhra Pradesh	NA	Low MI
105	M	Kapu	37.65	Caste	Telugu	Dravidian	Visakhapatnam	Andhra Pradesh	NA	Low MI
106	M	Reddy	37.65	Caste	Telugu	Dravidian	Karimnagar	Andhra Pradesh	AA	Low MI
107	F	Kapu	37.7	Caste	Telugu	Dravidian	Krishna	Andhra Pradesh	NA	Low MI
108	M	Reddy	37.75	Caste	Telugu	Dravidian	Warangal	Andhra Pradesh	NA	Low MI
109	F	Kapu	37.75	Caste	Telugu	Dravidian	Hyderabad	Andhra Pradesh	NA	Low MI
110	F	Reddy	37.75	Caste	Telugu	Dravidian	NA	Andhra Pradesh	NA	Low MI
111	M	Naidu	37.75	Caste	Telugu	Dravidian	Hyderabad	Andhra Pradesh	NA	Low MI
112	F	Reddy	37.8	Caste	Telugu	Dravidian	Kurnool	Andhra Pradesh	AA	Low MI
113	F	Kapu	37.8	Caste	Telugu	Dravidian	Hyderabad	Andhra Pradesh	NA	Low MI
114	F	Reddy	37.8	Caste	Telugu	Dravidian	Nalgonda	Andhra Pradesh	NA	Low MI
115	M	Kapu	37.8	Caste	Telugu	Dravidian	Hyderabad	Andhra Pradesh	NA	Low MI
116	F	Kapu	37.9	Caste	Telugu	Dravidian	NA	Andhra Pradesh	NA	Low MI
117	M	Kapu	37.9	Caste	Telugu	Dravidian	Visakhapatnam	Andhra Pradesh	NA	Low MI
118	F	Kapu	37.9	Caste	Telugu	Dravidian	Hyderabad	Andhra Pradesh	NA	Low MI
119	F	Kapu	37.9	Caste	Telugu	Dravidian	Hyderabad	Andhra Pradesh	NA	Low MI
120	F	Reddy	37.95	Caste	Telugu	Dravidian	Hyderabad	Andhra Pradesh	AA	Low MI
121	F	Reddy	38	Caste	Telugu	Dravidian	Hyderabad	Andhra Pradesh	NA	NA
122	M	Kapu	38	Caste	Telugu	Dravidian	Hyderabad	Andhra Pradesh	NA	NA
123	M	Reddy	38	Caste	Telugu	Dravidian	Hyderabad	Andhra Pradesh	NA	NA
124	F	Reddy	38.05	Caste	Telugu	Dravidian	Karimnagar	Andhra Pradesh	NA	NA
125	F	Kapu	38.05	Caste	Telugu	Dravidian	Adilabad	Andhra Pradesh	NA	NA
126	F	Naidu	38.1	Caste	Telugu	Dravidian	East Godavari	Andhra Pradesh	AA	NA
127	M	Reddy	38.1	Caste	Telugu	Dravidian	Nalgonda	Andhra Pradesh	NA	NA
128	F	Kapu	38.15	Caste	Telugu	Dravidian	Nalgonda	Andhra Pradesh	NA	NA
129	M	Reddy	38.15	Caste	Telugu	Dravidian	Nalgonda	Andhra Pradesh	NA	NA
130	M	Reddy	38.15	Caste	Telugu	Dravidian	Hyderabad	Andhra Pradesh	NA	NA
131	F	Reddy	38.2	Caste	Telugu	Dravidian	East Godavari	Andhra Pradesh	NA	NA
132	F	Naidu	38.2	Caste	Telugu	Dravidian	Hyderabad	Andhra Pradesh	AA	NA
133	M	Reddy	38.2	Caste	Telugu	Dravidian	Kadapa	Andhra Pradesh	AA	NA
134	M	Reddy	38.2	Caste	Telugu	Dravidian	Nalgonda	Andhra Pradesh	NA	NA
135	M	Kapu	38.25	Caste	Telugu	Dravidian	Hyderabad	Andhra Pradesh	NA	NA
136	M	Reddy	38.25	Caste	Telugu	Dravidian	NA	Andhra Pradesh	AA	NA
137	M	Reddy	38.25	Caste	Telugu	Dravidian	Warangal	Andhra Pradesh	NA	NA
138	M	Reddy	38.25	Caste	Telugu	Dravidian	Nizamabad	Andhra Pradesh	AA	NA
139	F	Reddy	38.3	Caste	Telugu	Dravidian	Hyderabad	Andhra Pradesh	NA	NA
140	M	Reddy	38.3	Caste	Telugu	Dravidian	Adilabad	Andhra Pradesh	NA	NA
141	F	Reddy	38.3	Caste	Telugu	Dravidian	NA	Andhra Pradesh	NA	NA
142	F	Naidu	38.3	Caste	Telugu	Dravidian	Hyderabad	Andhra Pradesh	NA	NA
143	M	Reddy	38.3	Caste	Telugu	Dravidian	Krishna	Andhra Pradesh	NA	NA
144	M	Reddy	38.3	Caste	Telugu	Dravidian	Ranga Reddy	Andhra Pradesh	AG	NA
145	M	Reddy	38.3	Caste	Telugu	Dravidian	Khammam	Andhra Pradesh	AA	NA
146	F	Reddy	38.35	Caste	Telugu	Dravidian	Hyderabad	Andhra Pradesh	NA	NA
147	F	Reddy	38.35	Caste	Telugu	Dravidian	Nizamabad	Andhra Pradesh	NA	NA
148	M	Kapu	38.35	Caste	Telugu	Dravidian	Prakasam	Andhra Pradesh	NA	NA
149	M	Reddy	38.35	Caste	Telugu	Dravidian	Ranga Reddy	Andhra Pradesh	NA	NA
150	M	Reddy	38.35	Caste	Telugu	Dravidian	Medak	Andhra Pradesh	NA	NA
151	F	Reddy	38.35	Caste	Telugu	Dravidian	Hyderabad	Andhra Pradesh	NA	NA
152	M	Reddy	38.35	Caste	Telugu	Dravidian	Ranga Reddy	Andhra Pradesh	AA	NA
153	M	Reddy	38.35	Caste	Telugu	Dravidian	Karimnagar	Andhra Pradesh	AA	NA
154	M	Reddy	38.4	Caste	Telugu	Dravidian	Ranga Reddy	Andhra Pradesh	AG	NA
155	M	Reddy	38.4	Caste	Telugu	Dravidian	NA	Andhra Pradesh	NA	NA
156	F	Kapu	38.4	Caste	Telugu	Dravidian	Hyderabad	Andhra Pradesh	NA	NA
157	M	Reddy	38.4	Caste	Telugu	Dravidian	NA	Andhra Pradesh	NA	NA
158	M	Kapu	38.45	Caste	Telugu	Dravidian	NA	Andhra Pradesh	NA	NA
159	M	Reddy	38.45	Caste	Telugu	Dravidian	Ranga Reddy	Andhra Pradesh	AA	NA
160	F	Reddy	38.45	Caste	Telugu	Dravidian	Mahbubnagar	Andhra Pradesh	NA	NA
161	F	Naidu	38.45	Caste	Telugu	Dravidian	Hyderabad	Andhra Pradesh	NA	NA
162	M	Reddy	38.45	Caste	Telugu	Dravidian	Adilabad	Andhra Pradesh	AA	NA
163	M	Reddy	38.45	Caste	Telugu	Dravidian	Nalgonda	Andhra Pradesh	AA	NA
164	M	Kapu	38.5	Caste	Telugu	Dravidian	Visakhapatnam	Andhra Pradesh	NA	NA
165	M	Kapu	38.55	Caste	Telugu	Dravidian	West Godavari	Andhra Pradesh	NA	NA
166	M	Reddy	38.6	Caste	Telugu	Dravidian	Adilabad	Andhra Pradesh	NA	NA
167	F	Naidu	38.6	Caste	Telugu	Dravidian	Nellore	Andhra Pradesh	NA	NA
168	F	Reddy	38.6	Caste	Telugu	Dravidian	Medak	Andhra Pradesh	NA	NA
169	F	Reddy	38.6	Caste	Telugu	Dravidian	Mahbubnagar	Andhra Pradesh	NA	NA
170	M	Reddy	38.65	Caste	Telugu	Dravidian	Mahbubnagar	Andhra Pradesh	NA	NA
171	M	Reddy	38.65	Caste	Telugu	Dravidian	Kadapa	Andhra Pradesh	AG	NA
172	F	Naidu	38.65	Caste	Telugu	Dravidian	East Godavari	Andhra Pradesh	NA	NA
173	F	Reddy	38.65	Caste	Telugu	Dravidian	Guntur	Andhra Pradesh	NA	NA
174	M	Reddy	38.65	Caste	Telugu	Dravidian	Warangal	Andhra Pradesh	AA	NA
175	F	Naidu	38.7	Caste	Telugu	Dravidian	Hyderabad	Andhra Pradesh	NA	NA
176	M	Reddy	38.7	Caste	Telugu	Dravidian	Karimnagar	Andhra Pradesh	NA	NA
177	M	Kapu	38.7	Caste	Telugu	Dravidian	Hyderabad	Andhra Pradesh	NA	NA
178	M	Kapu	38.7	Caste	Telugu	Dravidian	NA	Andhra Pradesh	NA	NA
179	M	Reddy	38.7	Caste	Telugu	Dravidian	Karimnagar	Andhra Pradesh	AA	NA
180	F	Reddy	38.75	Caste	Telugu	Dravidian	Warangal	Andhra Pradesh	NA	NA
181	F	Reddy	38.75	Caste	Telugu	Dravidian	Nalgonda	Andhra Pradesh	NA	NA
182	M	Reddy	38.75	Caste	Telugu	Dravidian	Karimnagar	Andhra Pradesh	NA	NA
183	M	Reddy	38.8	Caste	Telugu	Dravidian	Nalgonda	Andhra Pradesh	NA	NA
184	M	Reddy	38.8	Caste	Telugu	Dravidian	NA	Andhra Pradesh	NA	NA
185	M	Reddy	38.8	Caste	Telugu	Dravidian	Hyderabad	Andhra Pradesh	NA	NA
186	F	Reddy	38.85	Caste	Telugu	Dravidian	Karimnagar	Andhra Pradesh	NA	NA
187	M	Reddy	38.85	Caste	Telugu	Dravidian	Nalgonda	Andhra Pradesh	NA	NA
188	M	Reddy	38.85	Caste	Telugu	Dravidian	Kurnool	Andhra Pradesh	AA	NA
189	M	Reddy	38.9	Caste	Telugu	Dravidian	Guntur	Andhra Pradesh	NA	NA
190	F	Naidu	38.9	Caste	Telugu	Dravidian	NA	Andhra Pradesh	NA	NA
191	M	Reddy	38.9	Caste	Telugu	Dravidian	Prakasam	Andhra Pradesh	NA	NA
192	M	Reddy	38.9	Caste	Telugu	Dravidian	Kadapa	Andhra Pradesh	AG	NA
193	M	Reddy	38.95	Caste	Telugu	Dravidian	Kurnool	Andhra Pradesh	NA	NA
194	M	Reddy	38.95	Caste	Telugu	Dravidian	Medak	Andhra Pradesh	NA	NA
195	F	Naidu	38.95	Caste	Telugu	Dravidian	Prakasam	Andhra Pradesh	NA	NA
196	F	Reddy	38.95	Caste	Telugu	Dravidian	Hyderabad	Andhra Pradesh	NA	NA
197	M	Reddy	38.95	Caste	Telugu	Dravidian	Nalgonda	Andhra Pradesh	AA	NA
198	F	Reddy	39	Caste	Telugu	Dravidian	NA	Andhra Pradesh	NA	NA
199	M	Reddy	39	Caste	Telugu	Dravidian	Mahbubnagar	Andhra Pradesh	NA	NA
200	F	Reddy	39	Caste	Telugu	Dravidian	Nalgonda	Andhra Pradesh	NA	NA
201	M	Reddy	39	Caste	Telugu	Dravidian	Nalgonda	Andhra Pradesh	AA	NA
202	M	Reddy	39	Caste	Telugu	Dravidian	Ranga Reddy	Andhra Pradesh	AA	NA
203	F	Reddy	39.05	Caste	Telugu	Dravidian	Hyderabad	Andhra Pradesh	NA	NA
204	M	Reddy	39.05	Caste	Telugu	Dravidian	Kadapa	Andhra Pradesh	NA	NA
205	M	Kapu	39.05	Caste	Telugu	Dravidian	Vizianagaram	Andhra Pradesh	NA	NA
206	M	Reddy	39.075	Caste	Telugu	Dravidian	Medak	Andhra Pradesh	NA	NA
207	F	Reddy	39.15	Caste	Telugu	Dravidian	Nalgonda	Andhra Pradesh	NA	NA
208	F	Reddy	39.15	Caste	Telugu	Dravidian	Krishna	Andhra Pradesh	NA	NA
209	M	Reddy	39.15	Caste	Telugu	Dravidian	Hyderabad	Andhra Pradesh	NA	NA
210	F	Reddy	39.15	Caste	Telugu	Dravidian	Mahbubnagar	Andhra Pradesh	NA	NA
211	M	Kapu	39.15	Caste	Telugu	Dravidian	Karimnagar	Andhra Pradesh	NA	NA
212	F	Reddy	39.15	Caste	Telugu	Dravidian	Hyderabad	Andhra Pradesh	NA	NA
213	M	Kapu	39.2	Caste	Telugu	Dravidian	Warangal	Andhra Pradesh	NA	NA
214	M	Reddy	39.2	Caste	Telugu	Dravidian	Karimnagar	Andhra Pradesh	AG	NA
215	M	Reddy	39.2	Caste	Telugu	Dravidian	Nizamabad	Andhra Pradesh	AA	NA
216	F	Kapu	39.25	Caste	Telugu	Dravidian	Hyderabad	Andhra Pradesh	NA	NA
217	M	Reddy	39.25	Caste	Telugu	Dravidian	Nalgonda	Andhra Pradesh	NA	NA
218	F	Reddy	39.25	Caste	Telugu	Dravidian	Hyderabad	Andhra Pradesh	NA	NA
219	M	Reddy	39.25	Caste	Telugu	Dravidian	NA	Andhra Pradesh	NA	NA
220	F	Reddy	39.25	Caste	Telugu	Dravidian	Nizamabad	Andhra Pradesh	NA	NA
221	F	Reddy	39.3	Caste	Telugu	Dravidian	NA	Andhra Pradesh	NA	NA
222	M	Reddy	39.3	Caste	Telugu	Dravidian	Karimnagar	Andhra Pradesh	NA	NA
223	M	Reddy	39.3	Caste	Telugu	Dravidian	Anantapur	Andhra Pradesh	NA	NA
224	M	Reddy	39.3	Caste	Telugu	Dravidian	Ranga Reddy	Andhra Pradesh	AG	NA
225	M	Reddy	39.35	Caste	Telugu	Dravidian	Prakasam	Andhra Pradesh	NA	NA
226	M	Reddy	39.35	Caste	Telugu	Dravidian	Nalgonda	Andhra Pradesh	NA	NA
227	M	Reddy	39.35	Caste	Telugu	Dravidian	Adilabad	Andhra Pradesh	AA	NA
228	F	Kapu	39.4	Caste	Telugu	Dravidian	Hyderabad	Andhra Pradesh	NA	NA
229	F	Kapu	39.4	Caste	Telugu	Dravidian	Khammam	Andhra Pradesh	NA	NA
230	M	Kapu	39.4	Caste	Telugu	Dravidian	Adilabad	Andhra Pradesh	NA	NA
231	F	Reddy	39.4	Caste	Telugu	Dravidian	Nalgonda	Andhra Pradesh	NA	NA
232	M	Reddy	39.4	Caste	Telugu	Dravidian	Hyderabad	Andhra Pradesh	NA	NA
233	M	Reddy	39.4	Caste	Telugu	Dravidian	Nizamabad	Andhra Pradesh	NA	NA
234	M	Naidu	39.45	Caste	Telugu	Dravidian	West Godavari	Andhra Pradesh	NA	NA
235	F	Reddy	39.45	Caste	Telugu	Dravidian	NA	Andhra Pradesh	NA	NA
236	M	Reddy	39.45	Caste	Telugu	Dravidian	Medak	Andhra Pradesh	NA	NA
237	M	Kapu	39.5	Caste	Telugu	Dravidian	West Godavari	Andhra Pradesh	NA	NA
238	M	Kapu	39.5	Caste	Telugu	Dravidian	Medak	Andhra Pradesh	NA	NA
239	F	Naidu	39.5	Caste	Telugu	Dravidian	Adilabad	Andhra Pradesh	NA	NA
240	F	Reddy	39.5	Caste	Telugu	Dravidian	Karimnagar	Andhra Pradesh	NA	NA
241	F	Reddy	39.5	Caste	Telugu	Dravidian	Warangal	Andhra Pradesh	NA	NA
242	M	Reddy	39.5	Caste	Telugu	Dravidian	Karimnagar	Andhra Pradesh	NA	NA
243	M	Kapu	39.5	Caste	Telugu	Dravidian	Hyderabad	Andhra Pradesh	NA	NA
244	M	Reddy	39.5	Caste	Telugu	Dravidian	Medak	Andhra Pradesh	AA	NA
245	M	Reddy	39.5	Caste	Telugu	Dravidian	Nalgonda	Andhra Pradesh	AG	NA
246	M	Reddy	39.55	Caste	Telugu	Dravidian	Hyderabad	Andhra Pradesh	NA	NA
247	M	Reddy	39.55	Caste	Telugu	Dravidian	Hyderabad	Andhra Pradesh	NA	NA
248	F	Reddy	39.55	Caste	Telugu	Dravidian	Medak	Andhra Pradesh	NA	NA
249	M	Reddy	39.55	Caste	Telugu	Dravidian	Warangal	Andhra Pradesh	NA	NA
250	M	Reddy	39.55	Caste	Telugu	Dravidian	Karimnagar	Andhra Pradesh	AA	NA
251	M	Reddy	39.55	Caste	Telugu	Dravidian	Prakasam	Andhra Pradesh	AA	NA
252	F	Reddy	39.6	Caste	Telugu	Dravidian	Hyderabad	Andhra Pradesh	NA	NA
253	F	Naidu	39.6	Caste	Telugu	Dravidian	East Godavari	Andhra Pradesh	NA	NA
254	M	Naidu	39.6	Caste	Telugu	Dravidian	Kadapa	Andhra Pradesh	NA	NA
255	F	Kapu	39.6	Caste	Telugu	Dravidian	Krishna	Andhra Pradesh	NA	NA
256	F	Naidu	39.6	Caste	Telugu	Dravidian	Guntur	Andhra Pradesh	NA	NA
257	M	Kapu	39.65	Caste	Telugu	Dravidian	Warangal	Andhra Pradesh	NA	NA
258	F	Reddy	39.65	Caste	Telugu	Dravidian	Karimnagar	Andhra Pradesh	NA	NA
259	M	Reddy	39.65	Caste	Telugu	Dravidian	Krishna	Andhra Pradesh	NA	NA
260	M	Reddy	39.65	Caste	Telugu	Dravidian	Karimnagar	Andhra Pradesh	AA	NA
261	M	Reddy	39.65	Caste	Telugu	Dravidian	Karimnagar	Andhra Pradesh	NA	NA
262	F	Kapu	39.7	Caste	Telugu	Dravidian	Nizamabad	Andhra Pradesh	NA	NA
263	M	Reddy	39.7	Caste	Telugu	Dravidian	Mahbubnagar	Andhra Pradesh	NA	NA
264	M	Kapu	39.7	Caste	Telugu	Dravidian	Prakasam	Andhra Pradesh	NA	NA
265	M	Kapu	39.7	Caste	Telugu	Dravidian	Kadapa	Andhra Pradesh	NA	NA
266	M	Reddy	39.7	Caste	Telugu	Dravidian	Nalgonda	Andhra Pradesh	AG	NA
267	M	Reddy	39.7	Caste	Telugu	Dravidian	Mahbubnagar	Andhra Pradesh	AG	NA
268	F	Kapu	39.75	Caste	Telugu	Dravidian	Hyderabad	Andhra Pradesh	NA	NA
269	F	Reddy	39.75	Caste	Telugu	Dravidian	Nizamabad	Andhra Pradesh	NA	NA
270	M	Reddy	39.75	Caste	Telugu	Dravidian	Ranga Reddy	Andhra Pradesh	NA	NA
271	M	Naidu	39.75	Caste	Telugu	Dravidian	Hyderabad	Andhra Pradesh	NA	NA
272	F	Reddy	39.8	Caste	Telugu	Dravidian	Hyderabad	Andhra Pradesh	NA	NA
273	F	Reddy	39.8	Caste	Telugu	Dravidian	Mahbubnagar	Andhra Pradesh	NA	NA
274	F	Naidu	39.85	Caste	Telugu	Dravidian	Prakasam	Andhra Pradesh	NA	NA
275	F	Reddy	39.85	Caste	Telugu	Dravidian	Nalgonda	Andhra Pradesh	NA	NA
276	F	Reddy	39.85	Caste	Telugu	Dravidian	Karimnagar	Andhra Pradesh	NA	NA
277	F	Reddy	39.85	Caste	Telugu	Dravidian	Warangal	Andhra Pradesh	NA	NA
278	M	Reddy	39.85	Caste	Telugu	Dravidian	Nalgonda	Andhra Pradesh	NA	NA
279	F	Reddy	39.85	Caste	Telugu	Dravidian	Mahbubnagar	Andhra Pradesh	NA	NA
280	F	Kapu	39.9	Caste	Telugu	Dravidian	Ranga Reddy	Andhra Pradesh	NA	NA
281	F	Kapu	39.9	Caste	Telugu	Dravidian	Guntur	Andhra Pradesh	NA	NA
282	F	Reddy	39.9	Caste	Telugu	Dravidian	Hyderabad	Andhra Pradesh	NA	NA
283	F	Reddy	39.9	Caste	Telugu	Dravidian	Ranga Reddy	Andhra Pradesh	NA	NA
284	M	Reddy	39.95	Caste	Telugu	Dravidian	Hyderabad	Andhra Pradesh	NA	NA
285	M	Reddy	39.95	Caste	Telugu	Dravidian	Ranga Reddy	Andhra Pradesh	NA	NA
286	F	Reddy	40	Caste	Telugu	Dravidian	Nalgonda	Andhra Pradesh	NA	NA
287	M	Kapu	40	Caste	Telugu	Dravidian	Hyderabad	Andhra Pradesh	NA	NA
288	F	Kapu	40	Caste	Telugu	Dravidian	Krishna	Andhra Pradesh	NA	NA
289	F	Reddy	40	Caste	Telugu	Dravidian	Anantapur	Andhra Pradesh	NA	NA
290	M	Reddy	40	Caste	Telugu	Dravidian	Nalgonda	Andhra Pradesh	NA	NA
291	M	Reddy	40	Caste	Telugu	Dravidian	Khammam	Andhra Pradesh	NA	NA
292	M	Reddy	40	Caste	Telugu	Dravidian	Medak	Andhra Pradesh	AG	NA
293	M	Reddy	40.05	Caste	Telugu	Dravidian	Ranga Reddy	Andhra Pradesh	NA	NA
294	M	Reddy	40.05	Caste	Telugu	Dravidian	Hyderabad	Andhra Pradesh	NA	NA
295	F	Kapu	40.1	Caste	Telugu	Dravidian	Nizamabad	Andhra Pradesh	NA	NA
296	M	Reddy	40.1	Caste	Telugu	Dravidian	Hyderabad	Andhra Pradesh	NA	NA
297	M	Reddy	40.1	Caste	Telugu	Dravidian	Nalgonda	Andhra Pradesh	NA	NA
298	M	Reddy	40.1	Caste	Telugu	Dravidian	Ranga Reddy	Andhra Pradesh	NA	NA
299	M	Reddy	40.1	Caste	Telugu	Dravidian	Mahbubnagar	Andhra Pradesh	NA	NA
300	M	Reddy	40.1	Caste	Telugu	Dravidian	Nalgonda	Andhra Pradesh	AA	NA
301	M	Reddy	40.15	Caste	Telugu	Dravidian	Nalgonda	Andhra Pradesh	NA	NA
302	F	Reddy	40.15	Caste	Telugu	Dravidian	Karimnagar	Andhra Pradesh	NA	NA
303	M	Reddy	40.15	Caste	Telugu	Dravidian	Hyderabad	Andhra Pradesh	NA	NA
304	F	Reddy	40.2	Caste	Telugu	Dravidian	Medak	Andhra Pradesh	NA	NA
305	M	Reddy	40.2	Caste	Telugu	Dravidian	Nalgonda	Andhra Pradesh	NA	NA
306	M	Reddy	40.2	Caste	Telugu	Dravidian	NA	Andhra Pradesh	NA	NA
307	F	Reddy	40.2	Caste	Telugu	Dravidian	Nalgonda	Andhra Pradesh	NA	NA
308	F	Reddy	40.2	Caste	Telugu	Dravidian	Warangal	Andhra Pradesh	NA	NA
309	M	Reddy	40.25	Caste	Telugu	Dravidian	Hyderabad	Andhra Pradesh	NA	NA
310	M	Reddy	40.25	Caste	Telugu	Dravidian	Nizamabad	Andhra Pradesh	NA	NA
311	M	Reddy	40.25	Caste	Telugu	Dravidian	Nizamabad	Andhra Pradesh	NA	NA
312	F	Reddy	40.25	Caste	Telugu	Dravidian	Mahbubnagar	Andhra Pradesh	NA	NA
313	M	Naidu	40.25	Caste	Telugu	Dravidian	Karimnagar	Andhra Pradesh	NA	NA
314	F	Reddy	40.25	Caste	Telugu	Dravidian	Nalgonda	Andhra Pradesh	NA	NA
315	M	Reddy	40.25	Caste	Telugu	Dravidian	Warangal	Andhra Pradesh	NA	NA
316	M	Reddy	40.3	Caste	Telugu	Dravidian	Guntur	Andhra Pradesh	NA	NA
317	F	Kapu	40.3	Caste	Telugu	Dravidian	Hyderabad	Andhra Pradesh	NA	NA
318	F	Reddy	40.3	Caste	Telugu	Dravidian	Kurnool	Andhra Pradesh	NA	NA
319	M	Kapu	40.35	Caste	Telugu	Dravidian	Karimnagar	Andhra Pradesh	NA	NA
320	M	Reddy	40.35	Caste	Telugu	Dravidian	Mahbubnagar	Andhra Pradesh	NA	NA
321	F	Reddy	40.35	Caste	Telugu	Dravidian	Nizamabad	Andhra Pradesh	NA	NA
322	M	Reddy	40.35	Caste	Telugu	Dravidian	Adilabad	Andhra Pradesh	NA	NA
323	M	Reddy	40.35	Caste	Telugu	Dravidian	Hyderabad	Andhra Pradesh	NA	NA
324	M	Reddy	40.35	Caste	Telugu	Dravidian	NA	Andhra Pradesh	NA	NA
325	F	Kapu	40.4	Caste	Telugu	Dravidian	Warangal	Andhra Pradesh	NA	NA
326	M	Naidu	40.4	Caste	Telugu	Dravidian	Prakasam	Andhra Pradesh	NA	NA
327	M	Reddy	40.4	Caste	Telugu	Dravidian	Medak	Andhra Pradesh	NA	NA
328	F	Reddy	40.4	Caste	Telugu	Dravidian	Warangal	Andhra Pradesh	NA	NA
329	M	Naidu	40.4	Caste	Telugu	Dravidian	NA	Andhra Pradesh	NA	NA
330	M	Reddy	40.4	Caste	Telugu	Dravidian	Mahbubnagar	Andhra Pradesh	NA	NA
331	M	Kapu	40.4	Caste	Telugu	Dravidian	Hyderabad	Andhra Pradesh	NA	NA
332	M	Reddy	40.45	Caste	Telugu	Dravidian	Prakasam	Andhra Pradesh	NA	NA
333	M	Reddy	40.45	Caste	Telugu	Dravidian	Ranga Reddy	Andhra Pradesh	NA	NA
334	M	Reddy	40.45	Caste	Telugu	Dravidian	Kadapa	Andhra Pradesh	NA	NA
335	F	Reddy	40.5	Caste	Telugu	Dravidian	NA	Andhra Pradesh	NA	NA
336	M	Reddy	40.5	Caste	Telugu	Dravidian	Visakhapatnam	Andhra Pradesh	NA	NA
337	F	Naidu	40.5	Caste	Telugu	Dravidian	West Godavari	Andhra Pradesh	NA	NA
338	M	Kapu	40.5	Caste	Telugu	Dravidian	Warangal	Andhra Pradesh	NA	NA
339	M	Reddy	40.5	Caste	Telugu	Dravidian	Nalgonda	Andhra Pradesh	AA	NA
340	M	Reddy	40.525	Caste	Telugu	Dravidian	Chittoor	Andhra Pradesh	NA	NA
341	M	Naidu	40.55	Caste	Telugu	Dravidian	East Godavari	Andhra Pradesh	NA	NA
342	F	Kapu	40.55	Caste	Telugu	Dravidian	Nalgonda	Andhra Pradesh	NA	NA
343	M	Naidu	40.55	Caste	Telugu	Dravidian	Guntur	Andhra Pradesh	NA	NA
344	M	Reddy	40.55	Caste	Telugu	Dravidian	Ranga Reddy	Andhra Pradesh	NA	NA
345	M	Reddy	40.55	Caste	Telugu	Dravidian	Nalgonda	Andhra Pradesh	AG	NA
346	M	Reddy	40.55	Caste	Telugu	Dravidian	Kurnool	Andhra Pradesh	NA	NA
347	M	Naidu	40.6	Caste	Telugu	Dravidian	Guntur	Andhra Pradesh	NA	NA
348	F	Reddy	40.6	Caste	Telugu	Dravidian	Warangal	Andhra Pradesh	NA	NA
349	M	Reddy	40.6	Caste	Telugu	Dravidian	Nizamabad	Andhra Pradesh	NA	NA
350	M	Kapu	40.6	Caste	Telugu	Dravidian	Adilabad	Andhra Pradesh	NA	NA
351	M	Reddy	40.6	Caste	Telugu	Dravidian	Kurnool	Andhra Pradesh	NA	NA
352	M	Reddy	40.6	Caste	Telugu	Dravidian	Nizamabad	Andhra Pradesh	NA	NA
353	F	Naidu	40.65	Caste	Telugu	Dravidian	Hyderabad	Andhra Pradesh	NA	NA
354	F	Reddy	40.65	Caste	Telugu	Dravidian	Kadapa	Andhra Pradesh	NA	NA
355	M	Reddy	40.65	Caste	Telugu	Dravidian	Hyderabad	Andhra Pradesh	NA	NA
356	M	Naidu	40.65	Caste	Telugu	Dravidian	East Godavari	Andhra Pradesh	NA	NA
357	F	Reddy	40.65	Caste	Telugu	Dravidian	Adilabad	Andhra Pradesh	NA	NA
358	F	Kapu	40.65	Caste	Telugu	Dravidian	Hyderabad	Andhra Pradesh	NA	NA
359	M	Reddy	40.65	Caste	Telugu	Dravidian	Mahbubnagar	Andhra Pradesh	NA	NA
360	M	Reddy	40.7	Caste	Telugu	Dravidian	Prakasam	Andhra Pradesh	NA	NA
361	F	Naidu	40.7	Caste	Telugu	Dravidian	Kadapa	Andhra Pradesh	NA	NA
362	M	Reddy	40.75	Caste	Telugu	Dravidian	Nalgonda	Andhra Pradesh	NA	NA
363	M	Kapu	40.75	Caste	Telugu	Dravidian	NA	Andhra Pradesh	NA	NA
364	M	Reddy	40.75	Caste	Telugu	Dravidian	Mahbubnagar	Andhra Pradesh	NA	NA
365	M	Kapu	40.75	Caste	Telugu	Dravidian	Kadapa	Andhra Pradesh	NA	NA
366	F	Naidu	40.8	Caste	Telugu	Dravidian	Warangal	Andhra Pradesh	NA	NA
367	M	Reddy	40.8	Caste	Telugu	Dravidian	Medak	Andhra Pradesh	NA	NA
368	F	Reddy	40.8	Caste	Telugu	Dravidian	Hyderabad	Andhra Pradesh	NA	NA
369	M	Reddy	40.8	Caste	Telugu	Dravidian	Hyderabad	Andhra Pradesh	NA	NA
370	M	Kapu	40.8	Caste	Telugu	Dravidian	West Godavari	Andhra Pradesh	NA	NA
371	M	Kapu	40.8	Caste	Telugu	Dravidian	Adilabad	Andhra Pradesh	NA	NA
372	M	Reddy	40.8	Caste	Telugu	Dravidian	Kadapa	Andhra Pradesh	NA	NA
373	M	Reddy	40.8	Caste	Telugu	Dravidian	Medak	Andhra Pradesh	AA	NA
374	M	Reddy	40.85	Caste	Telugu	Dravidian	Kurnool	Andhra Pradesh	NA	NA
375	M	Kapu	40.85	Caste	Telugu	Dravidian	Hyderabad	Andhra Pradesh	NA	NA
376	M	Reddy	40.85	Caste	Telugu	Dravidian	Karimnagar	Andhra Pradesh	NA	NA
377	M	Reddy	40.85	Caste	Telugu	Dravidian	Ranga Reddy	Andhra Pradesh	NA	NA
378	M	Kapu	40.9	Caste	Telugu	Dravidian	NA	Andhra Pradesh	NA	NA
379	M	Reddy	40.9	Caste	Telugu	Dravidian	Hyderabad	Andhra Pradesh	NA	NA
380	M	Reddy	40.9	Caste	Telugu	Dravidian	Mahbubnagar	Andhra Pradesh	NA	NA
381	F	Reddy	40.95	Caste	Telugu	Dravidian	Hyderabad	Andhra Pradesh	NA	NA
382	M	Kapu	40.95	Caste	Telugu	Dravidian	Ranga Reddy	Andhra Pradesh	NA	NA
383	M	Reddy	40.95	Caste	Telugu	Dravidian	Kurnool	Andhra Pradesh	NA	NA
384	M	Reddy	40.95	Caste	Telugu	Dravidian	Karimnagar	Andhra Pradesh	NA	NA
385	M	Reddy	40.95	Caste	Telugu	Dravidian	Mahbubnagar	Andhra Pradesh	NA	NA
386	M	Reddy	41	Caste	Telugu	Dravidian	Mahbubnagar	Andhra Pradesh	NA	NA
387	M	Reddy	41	Caste	Telugu	Dravidian	Anantapur	Andhra Pradesh	NA	NA
388	F	Reddy	41	Caste	Telugu	Dravidian	Hyderabad	Andhra Pradesh	NA	NA
389	F	Reddy	41	Caste	Telugu	Dravidian	Hyderabad	Andhra Pradesh	NA	NA
390	M	Reddy	41	Caste	Telugu	Dravidian	Nizamabad	Andhra Pradesh	NA	NA
391	M	Reddy	41	Caste	Telugu	Dravidian	Mahbubnagar	Andhra Pradesh	AA	NA
392	F	Reddy	41.05	Caste	Telugu	Dravidian	Warangal	Andhra Pradesh	NA	NA
393	M	Kapu	41.05	Caste	Telugu	Dravidian	Medak	Andhra Pradesh	NA	NA
394	F	Reddy	41.05	Caste	Telugu	Dravidian	Hyderabad	Andhra Pradesh	NA	NA
395	M	Kapu	41.05	Caste	Telugu	Dravidian	Anantapur	Andhra Pradesh	NA	NA
396	M	Reddy	41.05	Caste	Telugu	Dravidian	East Godavari	Andhra Pradesh	NA	NA
397	F	Naidu	41.05	Caste	Telugu	Dravidian	NA	Andhra Pradesh	NA	NA
398	F	Naidu	41.05	Caste	Telugu	Dravidian	Krishna	Andhra Pradesh	NA	NA
399	M	Reddy	41.05	Caste	Telugu	Dravidian	Kurnool	Andhra Pradesh	NA	NA
400	M	Reddy	41.05	Caste	Telugu	Dravidian	Adilabad	Andhra Pradesh	NA	NA
401	M	Reddy	41.05	Caste	Telugu	Dravidian	Nizamabad	Andhra Pradesh	NA	NA
402	M	Kapu	41.1	Caste	Telugu	Dravidian	Hyderabad	Andhra Pradesh	NA	NA
403	M	Kapu	41.1	Caste	Telugu	Dravidian	East Godavari	Andhra Pradesh	NA	NA
404	M	Reddy	41.1	Caste	Telugu	Dravidian	Prakasam	Andhra Pradesh	NA	NA
405	F	Reddy	41.1	Caste	Telugu	Dravidian	Ranga Reddy	Andhra Pradesh	NA	NA
406	M	Kapu	41.1	Caste	Telugu	Dravidian	Hyderabad	Andhra Pradesh	NA	NA
407	M	Reddy	41.1	Caste	Telugu	Dravidian	Nalgonda	Andhra Pradesh	NA	NA
408	F	Reddy	41.1	Caste	Telugu	Dravidian	Hyderabad	Andhra Pradesh	NA	NA
409	F	Reddy	41.1	Caste	Telugu	Dravidian	Ranga Reddy	Andhra Pradesh	NA	NA
410	M	Reddy	41.1	Caste	Telugu	Dravidian	Hyderabad	Andhra Pradesh	NA	NA
411	M	Reddy	41.1	Caste	Telugu	Dravidian	Nizamabad	Andhra Pradesh	NA	NA
412	F	Naidu	41.15	Caste	Telugu	Dravidian	East Godavari	Andhra Pradesh	NA	NA
413	M	Reddy	41.15	Caste	Telugu	Dravidian	Hyderabad	Andhra Pradesh	NA	NA
414	F	Reddy	41.15	Caste	Telugu	Dravidian	Warangal	Andhra Pradesh	NA	NA
415	M	Reddy	41.15	Caste	Telugu	Dravidian	Adilabad	Andhra Pradesh	NA	NA
416	M	Reddy	41.15	Caste	Telugu	Dravidian	Medak	Andhra Pradesh	NA	NA
417	F	Reddy	41.15	Caste	Telugu	Dravidian	Ranga Reddy	Andhra Pradesh	NA	NA
418	M	Reddy	41.15	Caste	Telugu	Dravidian	Nizamabad	Andhra Pradesh	NA	NA
419	M	Reddy	41.2	Caste	Telugu	Dravidian	Hyderabad	Andhra Pradesh	NA	NA
420	F	Reddy	41.2	Caste	Telugu	Dravidian	Ranga Reddy	Andhra Pradesh	NA	NA
421	M	Reddy	41.2	Caste	Telugu	Dravidian	Nalgonda	Andhra Pradesh	NA	NA
422	M	Reddy	41.2	Caste	Telugu	Dravidian	Nizamabad	Andhra Pradesh	NA	NA
423	M	Reddy	41.25	Caste	Telugu	Dravidian	Warangal	Andhra Pradesh	NA	NA
424	F	Kapu	41.25	Caste	Telugu	Dravidian	Hyderabad	Andhra Pradesh	NA	NA
425	M	Reddy	41.25	Caste	Telugu	Dravidian	Kadapa	Andhra Pradesh	NA	NA
426	M	Reddy	41.25	Caste	Telugu	Dravidian	Ranga Reddy	Andhra Pradesh	NA	NA
427	M	Reddy	41.25	Caste	Telugu	Dravidian	Hyderabad	Andhra Pradesh	NA	NA
428	M	Reddy	41.25	Caste	Telugu	Dravidian	Nalgonda	Andhra Pradesh	NA	NA
429	M	Reddy	41.25	Caste	Telugu	Dravidian	Nalgonda	Andhra Pradesh	NA	NA
430	F	Reddy	41.3	Caste	Telugu	Dravidian	Nalgonda	Andhra Pradesh	NA	NA
431	F	Reddy	41.3	Caste	Telugu	Dravidian	Nalgonda	Andhra Pradesh	NA	NA
432	M	Kapu	41.3	Caste	Telugu	Dravidian	Warangal	Andhra Pradesh	NA	NA
433	M	Reddy	41.3	Caste	Telugu	Dravidian	Prakasam	Andhra Pradesh	NA	NA
434	M	Reddy	41.3	Caste	Telugu	Dravidian	Anantapur	Andhra Pradesh	NA	NA
435	F	Reddy	41.35	Caste	Telugu	Dravidian	Kurnool	Andhra Pradesh	NA	NA
436	M	Reddy	41.35	Caste	Telugu	Dravidian	Adilabad	Andhra Pradesh	NA	NA
437	M	Reddy	41.35	Caste	Telugu	Dravidian	Nalgonda	Andhra Pradesh	NA	NA
438	F	Kapu	41.35	Caste	Telugu	Dravidian	East Godavari	Andhra Pradesh	NA	NA
439	M	Reddy	41.35	Caste	Telugu	Dravidian	Medak	Andhra Pradesh	NA	NA
440	M	Reddy	41.35	Caste	Telugu	Dravidian	Hyderabad	Andhra Pradesh	NA	NA
441	M	Reddy	41.35	Caste	Telugu	Dravidian	Hyderabad	Andhra Pradesh	NA	NA
442	F	Reddy	41.35	Caste	Telugu	Dravidian	Mahbubnagar	Andhra Pradesh	NA	NA
443	M	Kapu	41.35	Caste	Telugu	Dravidian	Visakhapatnam	Andhra Pradesh	NA	NA
444	M	Reddy	41.4	Caste	Telugu	Dravidian	Mahbubnagar	Andhra Pradesh	NA	NA
445	M	Kapu	41.4	Caste	Telugu	Dravidian	Karimnagar	Andhra Pradesh	NA	NA
446	M	Reddy	41.4	Caste	Telugu	Dravidian	Karimnagar	Andhra Pradesh	NA	NA
447	M	Reddy	41.45	Caste	Telugu	Dravidian	NA	Andhra Pradesh	NA	NA
448	M	Reddy	41.45	Caste	Telugu	Dravidian	Guntur	Andhra Pradesh	NA	NA
449	M	Reddy	41.45	Caste	Telugu	Dravidian	Nalgonda	Andhra Pradesh	NA	NA
450	F	Kapu	41.45	Caste	Telugu	Dravidian	West Godavari	Andhra Pradesh	NA	NA
451	M	Reddy	41.45	Caste	Telugu	Dravidian	Hyderabad	Andhra Pradesh	NA	NA
452	M	Reddy	41.45	Caste	Telugu	Dravidian	Warangal	Andhra Pradesh	AA	NA
453	F	Naidu	41.5	Caste	Telugu	Dravidian	Nellore	Andhra Pradesh	NA	NA
454	M	Reddy	41.5	Caste	Telugu	Dravidian	Medak	Andhra Pradesh	NA	NA
455	M	Reddy	41.5	Caste	Telugu	Dravidian	Hyderabad	Andhra Pradesh	NA	NA
456	M	Kapu	41.55	Caste	Telugu	Dravidian	Adilabad	Andhra Pradesh	NA	NA
457	F	Kapu	41.55	Caste	Telugu	Dravidian	West Godavari	Andhra Pradesh	NA	NA
458	M	Reddy	41.55	Caste	Telugu	Dravidian	NA	Andhra Pradesh	NA	NA
459	M	Kapu	41.55	Caste	Telugu	Dravidian	Karimnagar	Andhra Pradesh	NA	NA
460	M	Naidu	41.55	Caste	Telugu	Dravidian	Hyderabad	Andhra Pradesh	NA	NA
461	M	Reddy	41.55	Caste	Telugu	Dravidian	Hyderabad	Andhra Pradesh	NA	NA
462	M	Reddy	41.6	Caste	Telugu	Dravidian	Warangal	Andhra Pradesh	NA	NA
463	F	Reddy	41.6	Caste	Telugu	Dravidian	Hyderabad	Andhra Pradesh	NA	NA
464	M	Kapu	41.6	Caste	Telugu	Dravidian	Nalgonda	Andhra Pradesh	NA	NA
465	F	Kapu	41.65	Caste	Telugu	Dravidian	Hyderabad	Andhra Pradesh	NA	NA
466	M	Reddy	41.65	Caste	Telugu	Dravidian	Karimnagar	Andhra Pradesh	NA	NA
467	M	Kapu	41.65	Caste	Telugu	Dravidian	Hyderabad	Andhra Pradesh	NA	NA
468	M	Kapu	41.65	Caste	Telugu	Dravidian	Kadapa	Andhra Pradesh	NA	NA
469	F	Reddy	41.7	Caste	Telugu	Dravidian	Ranga Reddy	Andhra Pradesh	NA	NA
470	M	Kapu	41.7	Caste	Telugu	Dravidian	Kurnool	Andhra Pradesh	NA	NA
471	F	Reddy	41.7	Caste	Telugu	Dravidian	Chittoor	Andhra Pradesh	NA	NA
472	M	Reddy	41.7	Caste	Telugu	Dravidian	Nizamabad	Andhra Pradesh	NA	NA
473	M	Reddy	41.7	Caste	Telugu	Dravidian	Prakasam	Andhra Pradesh	NA	NA
474	F	Reddy	41.7	Caste	Telugu	Dravidian	Warangal	Andhra Pradesh	NA	NA
475	M	Reddy	41.7	Caste	Telugu	Dravidian	Nizamabad	Andhra Pradesh	NA	NA
476	M	Reddy	41.75	Caste	Telugu	Dravidian	Ranga Reddy	Andhra Pradesh	NA	NA
477	F	Reddy	41.8	Caste	Telugu	Dravidian	Mahbubnagar	Andhra Pradesh	NA	NA
478	M	Reddy	41.8	Caste	Telugu	Dravidian	Kadapa	Andhra Pradesh	NA	NA
479	M	Kapu	41.8	Caste	Telugu	Dravidian	Hyderabad	Andhra Pradesh	NA	NA
480	F	Kapu	41.85	Caste	Telugu	Dravidian	Vizianagaram	Andhra Pradesh	NA	NA
481	M	Reddy	41.85	Caste	Telugu	Dravidian	Medak	Andhra Pradesh	NA	NA
482	M	Naidu	41.85	Caste	Telugu	Dravidian	Kurnool	Andhra Pradesh	NA	NA
483	M	Reddy	41.85	Caste	Telugu	Dravidian	Nalgonda	Andhra Pradesh	NA	NA
484	M	Kapu	41.9	Caste	Telugu	Dravidian	Karimnagar	Andhra Pradesh	NA	NA
485	M	Reddy	41.9	Caste	Telugu	Dravidian	Chittoor	Andhra Pradesh	NA	NA
486	M	Reddy	41.95	Caste	Telugu	Dravidian	Hyderabad	Andhra Pradesh	NA	NA
487	M	Reddy	41.95	Caste	Telugu	Dravidian	Nizamabad	Andhra Pradesh	NA	NA
488	F	Naidu	42	Caste	Telugu	Dravidian	Vizianagaram	Andhra Pradesh	NA	NA
489	M	Naidu	42	Caste	Telugu	Dravidian	Kadapa	Andhra Pradesh	NA	NA
490	F	Reddy	42	Caste	Telugu	Dravidian	Hyderabad	Andhra Pradesh	NA	NA
491	M	Naidu	42	Caste	Telugu	Dravidian	Anantapur	Andhra Pradesh	NA	NA
492	M	Reddy	42	Caste	Telugu	Dravidian	Nalgonda	Andhra Pradesh	NA	NA
493	M	Reddy	42	Caste	Telugu	Dravidian	Ranga Reddy	Andhra Pradesh	NA	NA
494	M	Reddy	42	Caste	Telugu	Dravidian	Nizamabad	Andhra Pradesh	NA	NA
495	F	Reddy	42.05	Caste	Telugu	Dravidian	Nizamabad	Andhra Pradesh	NA	NA
496	M	Kapu	42.05	Caste	Telugu	Dravidian	NA	Andhra Pradesh	NA	NA
497	F	Reddy	42.05	Caste	Telugu	Dravidian	Ranga Reddy	Andhra Pradesh	NA	NA
498	F	Kapu	42.05	Caste	Telugu	Dravidian	East Godavari	Andhra Pradesh	NA	NA
499	M	Reddy	42.05	Caste	Telugu	Dravidian	Nizamabad	Andhra Pradesh	NA	NA
500	M	Reddy	42.1	Caste	Telugu	Dravidian	Hyderabad	Andhra Pradesh	NA	NA
501	F	Reddy	42.1	Caste	Telugu	Dravidian	Nalgonda	Andhra Pradesh	NA	NA
502	M	Reddy	42.1	Caste	Telugu	Dravidian	Kurnool	Andhra Pradesh	NA	NA
503	M	Naidu	42.1	Caste	Telugu	Dravidian	Nellore	Andhra Pradesh	NA	NA
504	M	Kapu	42.1	Caste	Telugu	Dravidian	Hyderabad	Andhra Pradesh	NA	NA
505	M	Reddy	42.1	Caste	Telugu	Dravidian	Warangal	Andhra Pradesh	NA	NA
506	M	Reddy	42.15	Caste	Telugu	Dravidian	Hyderabad	Andhra Pradesh	NA	NA
507	F	Kapu	42.15	Caste	Telugu	Dravidian	Warangal	Andhra Pradesh	NA	NA
508	M	Reddy	42.15	Caste	Telugu	Dravidian	Chittoor	Andhra Pradesh	NA	NA
509	M	Reddy	42.15	Caste	Telugu	Dravidian	Kurnool	Andhra Pradesh	NA	NA
510	F	Kapu	42.15	Caste	Telugu	Dravidian	Nalgonda	Andhra Pradesh	NA	NA
511	F	Kapu	42.15	Caste	Telugu	Dravidian	Hyderabad	Andhra Pradesh	NA	NA
512	F	Kapu	42.15	Caste	Telugu	Dravidian	Hyderabad	Andhra Pradesh	NA	NA
513	F	Kapu	42.15	Caste	Telugu	Dravidian	Nalgonda	Andhra Pradesh	NA	NA
514	M	Reddy	42.15	Caste	Telugu	Dravidian	Nalgonda	Andhra Pradesh	NA	NA
515	M	Naidu	42.2	Caste	Telugu	Dravidian	Nellore	Andhra Pradesh	NA	NA
516	F	Reddy	42.2	Caste	Telugu	Dravidian	Hyderabad	Andhra Pradesh	NA	NA
517	M	Naidu	42.2	Caste	Telugu	Dravidian	Adilabad	Andhra Pradesh	NA	NA
518	M	Kapu	42.2	Caste	Telugu	Dravidian	Adilabad	Andhra Pradesh	NA	NA
519	M	Reddy	42.2	Caste	Telugu	Dravidian	Nalgonda	Andhra Pradesh	NA	NA
520	M	Reddy	42.2	Caste	Telugu	Dravidian	Warangal	Andhra Pradesh	NA	NA
521	M	Reddy	42.25	Caste	Telugu	Dravidian	Hyderabad	Andhra Pradesh	NA	NA
522	M	Reddy	42.25	Caste	Telugu	Dravidian	Mahbubnagar	Andhra Pradesh	NA	NA
523	M	Reddy	42.25	Caste	Telugu	Dravidian	Mahbubnagar	Andhra Pradesh	NA	NA
524	M	Reddy	42.25	Caste	Telugu	Dravidian	Nizamabad	Andhra Pradesh	NA	NA
525	M	Reddy	42.3	Caste	Telugu	Dravidian	Karimnagar	Andhra Pradesh	NA	NA
526	M	Reddy	42.3	Caste	Telugu	Dravidian	Mahbubnagar	Andhra Pradesh	NA	NA
527	M	Kapu	42.35	Caste	Telugu	Dravidian	Hyderabad	Andhra Pradesh	NA	NA
528	M	Kapu	42.35	Caste	Telugu	Dravidian	Mahbubnagar	Andhra Pradesh	NA	NA
529	M	Reddy	42.35	Caste	Telugu	Dravidian	Nizamabad	Andhra Pradesh	NA	NA
530	M	Reddy	42.35	Caste	Telugu	Dravidian	Karimnagar	Andhra Pradesh	NA	NA
531	M	Reddy	42.35	Caste	Telugu	Dravidian	Ranga Reddy	Andhra Pradesh	NA	NA
532	M	Reddy	42.35	Caste	Telugu	Dravidian	Kurnool	Andhra Pradesh	NA	NA
533	M	Reddy	42.35	Caste	Telugu	Dravidian	Ranga Reddy	Andhra Pradesh	NA	NA
534	F	Reddy	42.4	Caste	Telugu	Dravidian	Khammam	Andhra Pradesh	NA	NA
535	F	Reddy	42.4	Caste	Telugu	Dravidian	Hyderabad	Andhra Pradesh	NA	NA
536	M	Kapu	42.4	Caste	Telugu	Dravidian	Nalgonda	Andhra Pradesh	NA	NA
537	M	Reddy	42.4	Caste	Telugu	Dravidian	Mahbubnagar	Andhra Pradesh	NA	NA
538	M	Reddy	42.4	Caste	Telugu	Dravidian	Nalgonda	Andhra Pradesh	NA	NA
539	M	Kapu	42.4	Caste	Telugu	Dravidian	West Godavari	Andhra Pradesh	NA	NA
540	M	Kapu	42.4	Caste	Telugu	Dravidian	Mahbubnagar	Andhra Pradesh	NA	NA
541	M	Reddy	42.4	Caste	Telugu	Dravidian	Nizamabad	Andhra Pradesh	NA	NA
542	M	Reddy	42.4	Caste	Telugu	Dravidian	NA	Andhra Pradesh	NA	NA
543	F	Reddy	42.45	Caste	Telugu	Dravidian	Mahbubnagar	Andhra Pradesh	NA	NA
544	M	Reddy	42.45	Caste	Telugu	Dravidian	Warangal	Andhra Pradesh	NA	NA
545	M	Reddy	42.45	Caste	Telugu	Dravidian	Hyderabad	Andhra Pradesh	NA	NA
546	M	Reddy	42.45	Caste	Telugu	Dravidian	Nizamabad	Andhra Pradesh	NA	NA
547	M	Kapu	42.45	Caste	Telugu	Dravidian	Karimnagar	Andhra Pradesh	NA	NA
548	M	Reddy	42.5	Caste	Telugu	Dravidian	Nalgonda	Andhra Pradesh	NA	NA
549	M	Kapu	42.5	Caste	Telugu	Dravidian	Nizamabad	Andhra Pradesh	NA	NA
550	M	Naidu	42.5	Caste	Telugu	Dravidian	Guntur	Andhra Pradesh	NA	NA
551	M	Reddy	42.5	Caste	Telugu	Dravidian	Nalgonda	Andhra Pradesh	NA	NA
552	M	Reddy	42.5	Caste	Telugu	Dravidian	Nizamabad	Andhra Pradesh	NA	NA
553	M	Reddy	42.5	Caste	Telugu	Dravidian	Mahbubnagar	Andhra Pradesh	NA	NA
554	M	Reddy	42.55	Caste	Telugu	Dravidian	Hyderabad	Andhra Pradesh	NA	NA
555	M	Reddy	42.55	Caste	Telugu	Dravidian	Nalgonda	Andhra Pradesh	NA	NA
556	F	Reddy	42.55	Caste	Telugu	Dravidian	Anantapur	Andhra Pradesh	NA	NA
557	M	Reddy	42.55	Caste	Telugu	Dravidian	Ranga Reddy	Andhra Pradesh	NA	NA
558	F	Reddy	42.55	Caste	Telugu	Dravidian	Warangal	Andhra Pradesh	NA	NA
559	F	Reddy	42.55	Caste	Telugu	Dravidian	Ranga Reddy	Andhra Pradesh	NA	NA
560	M	Kapu	42.6	Caste	Telugu	Dravidian	Warangal	Andhra Pradesh	NA	NA
561	F	Reddy	42.6	Caste	Telugu	Dravidian	Ranga Reddy	Andhra Pradesh	NA	NA
562	M	Reddy	42.65	Caste	Telugu	Dravidian	Karimnagar	Andhra Pradesh	NA	NA
563	F	Kapu	42.65	Caste	Telugu	Dravidian	Hyderabad	Andhra Pradesh	NA	NA
564	M	Reddy	42.7	Caste	Telugu	Dravidian	Nalgonda	Andhra Pradesh	NA	NA
565	F	Kapu	42.7	Caste	Telugu	Dravidian	Hyderabad	Andhra Pradesh	NA	NA
566	M	Reddy	42.7	Caste	Telugu	Dravidian	Hyderabad	Andhra Pradesh	NA	NA
567	M	Reddy	42.7	Caste	Telugu	Dravidian	Warangal	Andhra Pradesh	NA	NA
568	M	Naidu	42.7	Caste	Telugu	Dravidian	Hyderabad	Andhra Pradesh	NA	NA
569	M	Reddy	42.7	Caste	Telugu	Dravidian	Warangal	Andhra Pradesh	NA	NA
570	M	Kapu	42.7	Caste	Telugu	Dravidian	Hyderabad	Andhra Pradesh	NA	NA
571	F	Reddy	42.7	Caste	Telugu	Dravidian	Nalgonda	Andhra Pradesh	NA	NA
572	M	Reddy	42.7	Caste	Telugu	Dravidian	Prakasam	Andhra Pradesh	NA	NA
573	M	Kapu	42.75	Caste	Telugu	Dravidian	Hyderabad	Andhra Pradesh	NA	NA
574	F	Kapu	42.75	Caste	Telugu	Dravidian	Warangal	Andhra Pradesh	NA	NA
575	F	Naidu	42.75	Caste	Telugu	Dravidian	Hyderabad	Andhra Pradesh	NA	NA
576	F	Reddy	42.75	Caste	Telugu	Dravidian	Karimnagar	Andhra Pradesh	NA	NA
577	F	Reddy	42.75	Caste	Telugu	Dravidian	Mahbubnagar	Andhra Pradesh	NA	NA
578	M	Reddy	42.75	Caste	Telugu	Dravidian	Karimnagar	Andhra Pradesh	NA	NA
579	M	Reddy	42.75	Caste	Telugu	Dravidian	Mahbubnagar	Andhra Pradesh	NA	NA
580	M	Reddy	42.75	Caste	Telugu	Dravidian	Karimnagar	Andhra Pradesh	NA	NA
581	M	Reddy	42.8	Caste	Telugu	Dravidian	Nalgonda	Andhra Pradesh	NA	NA
582	M	Reddy	42.8	Caste	Telugu	Dravidian	Nalgonda	Andhra Pradesh	NA	NA
583	M	Reddy	42.8	Caste	Telugu	Dravidian	Mahbubnagar	Andhra Pradesh	NA	NA
584	M	Kapu	42.8	Caste	Telugu	Dravidian	Krishna	Andhra Pradesh	NA	NA
585	M	Kapu	42.85	Caste	Telugu	Dravidian	Anantapur	Andhra Pradesh	NA	NA
586	M	Reddy	42.85	Caste	Telugu	Dravidian	Medak	Andhra Pradesh	NA	NA
587	M	Kapu	42.9	Caste	Telugu	Dravidian	Hyderabad	Andhra Pradesh	NA	NA
588	M	Kapu	42.9	Caste	Telugu	Dravidian	Karimnagar	Andhra Pradesh	NA	NA
589	M	Reddy	42.9	Caste	Telugu	Dravidian	Nalgonda	Andhra Pradesh	NA	NA
590	M	Kapu	42.95	Caste	Telugu	Dravidian	Mahbubnagar	Andhra Pradesh	NA	NA
591	F	Reddy	42.95	Caste	Telugu	Dravidian	Hyderabad	Andhra Pradesh	NA	NA
592	M	Reddy	42.95	Caste	Telugu	Dravidian	Ranga Reddy	Andhra Pradesh	NA	NA
593	F	Reddy	42.95	Caste	Telugu	Dravidian	Nalgonda	Andhra Pradesh	NA	NA
594	M	Reddy	42.95	Caste	Telugu	Dravidian	NA	Andhra Pradesh	NA	NA
595	F	Kapu	42.95	Caste	Telugu	Dravidian	NA	Andhra Pradesh	NA	NA
596	M	Reddy	42.95	Caste	Telugu	Dravidian	Mahbubnagar	Andhra Pradesh	NA	NA
597	F	Kapu	43	Caste	Telugu	Dravidian	Hyderabad	Andhra Pradesh	NA	NA
598	M	Reddy	43	Caste	Telugu	Dravidian	Hyderabad	Andhra Pradesh	NA	NA
599	M	Naidu	43	Caste	Telugu	Dravidian	Anantapur	Andhra Pradesh	NA	NA
600	M	Kapu	43	Caste	Telugu	Dravidian	Adilabad	Andhra Pradesh	NA	NA
601	M	Reddy	43	Caste	Telugu	Dravidian	Nalgonda	Andhra Pradesh	NA	NA
602	F	Reddy	43	Caste	Telugu	Dravidian	Nizamabad	Andhra Pradesh	NA	NA
603	M	Reddy	43	Caste	Telugu	Dravidian	Nizamabad	Andhra Pradesh	NA	NA
604	M	Reddy	43	Caste	Telugu	Dravidian	Ranga Reddy	Andhra Pradesh	NA	NA
605	M	Reddy	43.05	Caste	Telugu	Dravidian	NA	Andhra Pradesh	NA	NA
606	M	Reddy	43.05	Caste	Telugu	Dravidian	Mahbubnagar	Andhra Pradesh	NA	NA
607	M	Kapu	43.05	Caste	Telugu	Dravidian	Nalgonda	Andhra Pradesh	NA	NA
608	M	Reddy	43.05	Caste	Telugu	Dravidian	Ranga Reddy	Andhra Pradesh	NA	NA
609	M	Reddy	43.05	Caste	Telugu	Dravidian	Anantapur	Andhra Pradesh	NA	NA
610	M	Reddy	43.1	Caste	Telugu	Dravidian	Nalgonda	Andhra Pradesh	NA	NA
611	M	Kapu	43.1	Caste	Telugu	Dravidian	Nalgonda	Andhra Pradesh	NA	NA
612	M	Kapu	43.1	Caste	Telugu	Dravidian	NA	Andhra Pradesh	NA	NA
613	M	Reddy	43.1	Caste	Telugu	Dravidian	Warangal	Andhra Pradesh	NA	NA
614	M	Reddy	43.15	Caste	Telugu	Dravidian	Guntur	Andhra Pradesh	NA	NA
615	M	Reddy	43.15	Caste	Telugu	Dravidian	Nizamabad	Andhra Pradesh	NA	NA
616	F	Reddy	43.2	Caste	Telugu	Dravidian	Karimnagar	Andhra Pradesh	NA	NA
617	M	Kapu	43.2	Caste	Telugu	Dravidian	Karimnagar	Andhra Pradesh	NA	NA
618	M	Reddy	43.2	Caste	Telugu	Dravidian	Karimnagar	Andhra Pradesh	NA	NA
619	M	Kapu	43.2	Caste	Telugu	Dravidian	Nalgonda	Andhra Pradesh	NA	NA
620	F	Reddy	43.2	Caste	Telugu	Dravidian	Mahbubnagar	Andhra Pradesh	NA	NA
621	M	Reddy	43.2	Caste	Telugu	Dravidian	Mahbubnagar	Andhra Pradesh	NA	NA
622	M	Reddy	43.25	Caste	Telugu	Dravidian	Nizamabad	Andhra Pradesh	NA	NA
623	F	Kapu	43.3	Caste	Telugu	Dravidian	West Godavari	Andhra Pradesh	NA	NA
624	M	Reddy	43.3	Caste	Telugu	Dravidian	Warangal	Andhra Pradesh	NA	NA
625	M	Kapu	43.3	Caste	Telugu	Dravidian	Guntur	Andhra Pradesh	NA	NA
626	F	Reddy	43.3	Caste	Telugu	Dravidian	Khammam	Andhra Pradesh	NA	NA
627	M	Reddy	43.3	Caste	Telugu	Dravidian	Karimnagar	Andhra Pradesh	NA	NA
628	M	Reddy	43.3	Caste	Telugu	Dravidian	Karimnagar	Andhra Pradesh	NA	NA
629	M	Reddy	43.35	Caste	Telugu	Dravidian	Medak	Andhra Pradesh	NA	NA
630	F	Reddy	43.35	Caste	Telugu	Dravidian	NA	Andhra Pradesh	NA	NA
631	M	Reddy	43.35	Caste	Telugu	Dravidian	NA	Andhra Pradesh	NA	NA
632	M	Reddy	43.35	Caste	Telugu	Dravidian	Karimnagar	Andhra Pradesh	NA	NA
633	F	Reddy	43.35	Caste	Telugu	Dravidian	Medak	Andhra Pradesh	NA	NA
634	M	Reddy	43.35	Caste	Telugu	Dravidian	NA	Andhra Pradesh	NA	NA
635	M	Reddy	43.4	Caste	Telugu	Dravidian	Medak	Andhra Pradesh	NA	NA
636	M	Reddy	43.4	Caste	Telugu	Dravidian	Karimnagar	Andhra Pradesh	NA	NA
637	F	Reddy	43.45	Caste	Telugu	Dravidian	Hyderabad	Andhra Pradesh	NA	NA
638	F	Reddy	43.45	Caste	Telugu	Dravidian	Medak	Andhra Pradesh	NA	NA
639	M	Reddy	43.45	Caste	Telugu	Dravidian	Nalgonda	Andhra Pradesh	NA	NA
640	M	Reddy	43.45	Caste	Telugu	Dravidian	Karimnagar	Andhra Pradesh	NA	NA
641	F	Kapu	43.5	Caste	Telugu	Dravidian	Hyderabad	Andhra Pradesh	NA	NA
642	M	Naidu	43.5	Caste	Telugu	Dravidian	Hyderabad	Andhra Pradesh	NA	NA
643	M	Reddy	43.5	Caste	Telugu	Dravidian	Medak	Andhra Pradesh	NA	NA
644	M	Naidu	43.5	Caste	Telugu	Dravidian	Chittoor	Andhra Pradesh	NA	NA
645	M	Reddy	43.5	Caste	Telugu	Dravidian	Karimnagar	Andhra Pradesh	NA	NA
646	M	Kapu	43.55	Caste	Telugu	Dravidian	Karimnagar	Andhra Pradesh	NA	NA
647	F	Reddy	43.55	Caste	Telugu	Dravidian	Mahbubnagar	Andhra Pradesh	NA	NA
648	M	Reddy	43.55	Caste	Telugu	Dravidian	Mahbubnagar	Andhra Pradesh	NA	NA
649	M	Reddy	43.55	Caste	Telugu	Dravidian	Nizamabad	Andhra Pradesh	NA	NA
650	M	Reddy	43.6	Caste	Telugu	Dravidian	Prakasam	Andhra Pradesh	NA	NA
651	M	Kapu	43.6	Caste	Telugu	Dravidian	Nizamabad	Andhra Pradesh	NA	NA
652	F	Reddy	43.6	Caste	Telugu	Dravidian	Hyderabad	Andhra Pradesh	NA	NA
653	M	Reddy	43.6	Caste	Telugu	Dravidian	Kurnool	Andhra Pradesh	NA	NA
654	M	Reddy	43.65	Caste	Telugu	Dravidian	NA	Andhra Pradesh	NA	NA
655	F	Naidu	43.65	Caste	Telugu	Dravidian	Guntur	Andhra Pradesh	NA	NA
656	F	Reddy	43.65	Caste	Telugu	Dravidian	Medak	Andhra Pradesh	NA	NA
657	M	Reddy	43.65	Caste	Telugu	Dravidian	Mahbubnagar	Andhra Pradesh	NA	NA
658	M	Reddy	43.65	Caste	Telugu	Dravidian	Karimnagar	Andhra Pradesh	NA	NA
659	M	Reddy	43.65	Caste	Telugu	Dravidian	Warangal	Andhra Pradesh	NA	NA
660	M	Reddy	43.7	Caste	Telugu	Dravidian	NA	Andhra Pradesh	NA	NA
661	F	Kapu	43.7	Caste	Telugu	Dravidian	Chittoor	Andhra Pradesh	NA	NA
662	M	Reddy	43.7	Caste	Telugu	Dravidian	Kurnool	Andhra Pradesh	NA	NA
663	F	Reddy	43.7	Caste	Telugu	Dravidian	Mahbubnagar	Andhra Pradesh	NA	NA
664	M	Reddy	43.7	Caste	Telugu	Dravidian	Karimnagar	Andhra Pradesh	NA	NA
665	M	Kapu	43.75	Caste	Telugu	Dravidian	Hyderabad	Andhra Pradesh	NA	NA
666	M	Reddy	43.75	Caste	Telugu	Dravidian	Nalgonda	Andhra Pradesh	NA	NA
667	M	Reddy	43.75	Caste	Telugu	Dravidian	Karimnagar	Andhra Pradesh	NA	NA
668	M	Kapu	43.75	Caste	Telugu	Dravidian	Nizamabad	Andhra Pradesh	NA	NA
669	M	Reddy	43.75	Caste	Telugu	Dravidian	Nalgonda	Andhra Pradesh	NA	NA
670	M	Reddy	43.75	Caste	Telugu	Dravidian	NA	Andhra Pradesh	NA	NA
671	M	Reddy	43.8	Caste	Telugu	Dravidian	Chittoor	Andhra Pradesh	NA	NA
672	M	Kapu	43.8	Caste	Telugu	Dravidian	Karimnagar	Andhra Pradesh	NA	NA
673	M	Kapu	43.8	Caste	Telugu	Dravidian	Adilabad	Andhra Pradesh	NA	NA
674	F	Reddy	43.8	Caste	Telugu	Dravidian	Mahbubnagar	Andhra Pradesh	NA	NA
675	F	Reddy	43.8	Caste	Telugu	Dravidian	Hyderabad	Andhra Pradesh	NA	NA
676	F	Kapu	43.8	Caste	Telugu	Dravidian	Nalgonda	Andhra Pradesh	NA	NA
677	M	Reddy	43.8	Caste	Telugu	Dravidian	Karimnagar	Andhra Pradesh	NA	NA
678	M	Reddy	43.85	Caste	Telugu	Dravidian	Hyderabad	Andhra Pradesh	NA	NA
679	M	Naidu	43.9	Caste	Telugu	Dravidian	Khammam	Andhra Pradesh	NA	NA
680	M	Kapu	43.95	Caste	Telugu	Dravidian	Warangal	Andhra Pradesh	NA	NA
681	M	Kapu	43.95	Caste	Telugu	Dravidian	Karimnagar	Andhra Pradesh	NA	NA
682	M	Naidu	43.95	Caste	Telugu	Dravidian	NA	Andhra Pradesh	NA	NA
683	M	Reddy	43.95	Caste	Telugu	Dravidian	Hyderabad	Andhra Pradesh	NA	NA
684	M	Kapu	43.95	Caste	Telugu	Dravidian	Nizamabad	Andhra Pradesh	NA	NA
685	M	Reddy	43.95	Caste	Telugu	Dravidian	Ranga Reddy	Andhra Pradesh	NA	NA
686	M	Naidu	43.95	Caste	Telugu	Dravidian	Guntur	Andhra Pradesh	NA	NA
687	M	Naidu	43.95	Caste	Telugu	Dravidian	Nellore	Andhra Pradesh	NA	NA
688	M	Reddy	43.95	Caste	Telugu	Dravidian	Ranga Reddy	Andhra Pradesh	NA	NA
689	M	Kapu	44	Caste	Telugu	Dravidian	Nalgonda	Andhra Pradesh	NA	NA
690	M	Reddy	44	Caste	Telugu	Dravidian	Ranga Reddy	Andhra Pradesh	NA	NA
691	M	Kapu	44.05	Caste	Telugu	Dravidian	Karimnagar	Andhra Pradesh	NA	NA
692	M	Reddy	44.05	Caste	Telugu	Dravidian	Mahbubnagar	Andhra Pradesh	NA	NA
693	M	Reddy	44.1	Caste	Telugu	Dravidian	Warangal	Andhra Pradesh	NA	NA
694	M	Kapu	44.1	Caste	Telugu	Dravidian	Karimnagar	Andhra Pradesh	NA	NA
695	M	Naidu	44.1	Caste	Telugu	Dravidian	Hyderabad	Andhra Pradesh	NA	NA
696	F	Reddy	44.1	Caste	Telugu	Dravidian	Prakasam	Andhra Pradesh	NA	NA
697	M	Reddy	44.1	Caste	Telugu	Dravidian	Adilabad	Andhra Pradesh	NA	NA
698	M	Kapu	44.15	Caste	Telugu	Dravidian	Adilabad	Andhra Pradesh	NA	NA
699	F	Reddy	44.15	Caste	Telugu	Dravidian	Hyderabad	Andhra Pradesh	NA	NA
700	F	Reddy	44.15	Caste	Telugu	Dravidian	Ranga Reddy	Andhra Pradesh	NA	NA
701	M	Reddy	44.2	Caste	Telugu	Dravidian	Karimnagar	Andhra Pradesh	NA	NA
702	F	Reddy	44.2	Caste	Telugu	Dravidian	Mahbubnagar	Andhra Pradesh	NA	NA
703	M	Kapu	44.2	Caste	Telugu	Dravidian	Guntur	Andhra Pradesh	NA	NA
704	F	Reddy	44.2	Caste	Telugu	Dravidian	Mahbubnagar	Andhra Pradesh	NA	NA
705	M	Reddy	44.25	Caste	Telugu	Dravidian	Kadapa	Andhra Pradesh	NA	NA
706	M	Naidu	44.25	Caste	Telugu	Dravidian	Khammam	Andhra Pradesh	NA	NA
707	M	Naidu	44.25	Caste	Telugu	Dravidian	East Godavari	Andhra Pradesh	NA	NA
708	M	Reddy	44.25	Caste	Telugu	Dravidian	Warangal	Andhra Pradesh	NA	NA
709	M	Reddy	44.25	Caste	Telugu	Dravidian	Adilabad	Andhra Pradesh	NA	NA
710	F	Kapu	44.3	Caste	Telugu	Dravidian	Nizamabad	Andhra Pradesh	NA	NA
711	M	Kapu	44.3	Caste	Telugu	Dravidian	Hyderabad	Andhra Pradesh	NA	NA
712	M	Reddy	44.3	Caste	Telugu	Dravidian	Kadapa	Andhra Pradesh	NA	NA
713	M	Reddy	44.3	Caste	Telugu	Dravidian	Krishna	Andhra Pradesh	NA	NA
714	M	Reddy	44.3	Caste	Telugu	Dravidian	Nizamabad	Andhra Pradesh	NA	NA
715	F	Kapu	44.3	Caste	Telugu	Dravidian	Medak	Andhra Pradesh	NA	NA
716	M	Kapu	44.3	Caste	Telugu	Dravidian	Khammam	Andhra Pradesh	NA	NA
717	F	Reddy	44.3	Caste	Telugu	Dravidian	Nalgonda	Andhra Pradesh	NA	NA
718	M	Reddy	44.3	Caste	Telugu	Dravidian	Mahbubnagar	Andhra Pradesh	NA	NA
719	M	Reddy	44.35	Caste	Telugu	Dravidian	Nalgonda	Andhra Pradesh	NA	NA
720	F	Kapu	44.35	Caste	Telugu	Dravidian	Nizamabad	Andhra Pradesh	NA	NA
721	M	Naidu	44.35	Caste	Telugu	Dravidian	Anantapur	Andhra Pradesh	NA	NA
722	M	Reddy	44.35	Caste	Telugu	Dravidian	Medak	Andhra Pradesh	NA	NA
723	M	Kapu	44.35	Caste	Telugu	Dravidian	NA	Andhra Pradesh	NA	NA
724	M	Kapu	44.35	Caste	Telugu	Dravidian	West Godavari	Andhra Pradesh	NA	NA
725	M	Reddy	44.35	Caste	Telugu	Dravidian	Nizamabad	Andhra Pradesh	NA	NA
726	M	Reddy	44.4	Caste	Telugu	Dravidian	Hyderabad	Andhra Pradesh	NA	NA
727	M	Reddy	44.4	Caste	Telugu	Dravidian	NA	Andhra Pradesh	NA	NA
728	M	Reddy	44.4	Caste	Telugu	Dravidian	Mahbubnagar	Andhra Pradesh	NA	NA
729	M	Naidu	44.45	Caste	Telugu	Dravidian	Vizianagaram	Andhra Pradesh	NA	NA
730	F	Naidu	44.45	Caste	Telugu	Dravidian	Hyderabad	Andhra Pradesh	NA	NA
731	M	Reddy	44.45	Caste	Telugu	Dravidian	Guntur	Andhra Pradesh	NA	NA
732	F	Kapu	44.45	Caste	Telugu	Dravidian	Ranga Reddy	Andhra Pradesh	NA	NA
733	F	Reddy	44.45	Caste	Telugu	Dravidian	Hyderabad	Andhra Pradesh	NA	NA
734	M	Reddy	44.45	Caste	Telugu	Dravidian	Hyderabad	Andhra Pradesh	NA	NA
735	M	Kapu	44.5	Caste	Telugu	Dravidian	Karimnagar	Andhra Pradesh	NA	NA
736	M	Reddy	44.5	Caste	Telugu	Dravidian	Nalgonda	Andhra Pradesh	NA	NA
737	M	Reddy	44.5	Caste	Telugu	Dravidian	Anantapur	Andhra Pradesh	NA	NA
738	M	Naidu	44.5	Caste	Telugu	Dravidian	Khammam	Andhra Pradesh	NA	NA
739	M	Reddy	44.5	Caste	Telugu	Dravidian	Medak	Andhra Pradesh	NA	NA
740	M	Reddy	44.55	Caste	Telugu	Dravidian	Karimnagar	Andhra Pradesh	NA	NA
741	M	Kapu	44.55	Caste	Telugu	Dravidian	Warangal	Andhra Pradesh	NA	NA
742	M	Reddy	44.55	Caste	Telugu	Dravidian	Warangal	Andhra Pradesh	NA	NA
743	M	Kapu	44.6	Caste	Telugu	Dravidian	NA	Andhra Pradesh	NA	NA
744	M	Reddy	44.6	Caste	Telugu	Dravidian	Nalgonda	Andhra Pradesh	NA	NA
745	M	Kapu	44.6	Caste	Telugu	Dravidian	Karimnagar	Andhra Pradesh	NA	NA
746	F	Kapu	44.6	Caste	Telugu	Dravidian	Ranga Reddy	Andhra Pradesh	NA	NA
747	M	Reddy	44.6	Caste	Telugu	Dravidian	Adilabad	Andhra Pradesh	NA	NA
748	M	Reddy	44.6	Caste	Telugu	Dravidian	Mahbubnagar	Andhra Pradesh	NA	NA
749	F	Kapu	44.65	Caste	Telugu	Dravidian	Hyderabad	Andhra Pradesh	NA	NA
750	M	Reddy	44.65	Caste	Telugu	Dravidian	Nizamabad	Andhra Pradesh	NA	NA
751	M	Reddy	44.65	Caste	Telugu	Dravidian	Kurnool	Andhra Pradesh	NA	NA
752	M	Kapu	44.65	Caste	Telugu	Dravidian	Mahbubnagar	Andhra Pradesh	NA	NA
753	F	Kapu	44.7	Caste	Telugu	Dravidian	Hyderabad	Andhra Pradesh	NA	NA
754	M	Reddy	44.7	Caste	Telugu	Dravidian	Nellore	Andhra Pradesh	NA	NA
755	M	Reddy	44.7	Caste	Telugu	Dravidian	Nalgonda	Andhra Pradesh	NA	NA
756	M	Kapu	44.7	Caste	Telugu	Dravidian	Nizamabad	Andhra Pradesh	NA	NA
757	M	Kapu	44.7	Caste	Telugu	Dravidian	West Godavari	Andhra Pradesh	NA	NA
758	M	Reddy	44.7	Caste	Telugu	Dravidian	Karimnagar	Andhra Pradesh	NA	NA
759	M	Reddy	44.7	Caste	Telugu	Dravidian	Nalgonda	Andhra Pradesh	NA	NA
760	M	Reddy	44.7	Caste	Telugu	Dravidian	Nalgonda	Andhra Pradesh	NA	NA
761	M	Reddy	44.7	Caste	Telugu	Dravidian	Nalgonda	Andhra Pradesh	NA	NA
762	M	Reddy	44.7	Caste	Telugu	Dravidian	Karimnagar	Andhra Pradesh	NA	NA
763	F	Reddy	44.75	Caste	Telugu	Dravidian	Hyderabad	Andhra Pradesh	NA	NA
764	M	Kapu	44.75	Caste	Telugu	Dravidian	Hyderabad	Andhra Pradesh	NA	NA
765	M	Naidu	44.75	Caste	Telugu	Dravidian	Prakasam	Andhra Pradesh	NA	NA
766	F	Reddy	44.75	Caste	Telugu	Dravidian	Ranga Reddy	Andhra Pradesh	NA	NA
767	M	Reddy	44.8	Caste	Telugu	Dravidian	Nalgonda	Andhra Pradesh	NA	NA
768	M	Kapu	44.8	Caste	Telugu	Dravidian	Krishna	Andhra Pradesh	NA	NA
769	M	Reddy	44.8	Caste	Telugu	Dravidian	Kurnool	Andhra Pradesh	NA	NA
770	M	Reddy	44.85	Caste	Telugu	Dravidian	Nalgonda	Andhra Pradesh	NA	NA
771	M	Reddy	44.85	Caste	Telugu	Dravidian	Mahbubnagar	Andhra Pradesh	NA	NA
772	F	Reddy	44.9	Caste	Telugu	Dravidian	Nalgonda	Andhra Pradesh	NA	NA
773	M	Reddy	44.9	Caste	Telugu	Dravidian	Nalgonda	Andhra Pradesh	NA	NA
774	F	Reddy	44.9	Caste	Telugu	Dravidian	Mahbubnagar	Andhra Pradesh	NA	NA
775	F	Reddy	44.9	Caste	Telugu	Dravidian	Nalgonda	Andhra Pradesh	NA	NA
776	M	Reddy	44.9	Caste	Telugu	Dravidian	Karimnagar	Andhra Pradesh	NA	NA
777	M	Reddy	44.95	Caste	Telugu	Dravidian	Kurnool	Andhra Pradesh	NA	NA
778	M	Reddy	44.95	Caste	Telugu	Dravidian	Hyderabad	Andhra Pradesh	NA	NA
779	M	Reddy	44.95	Caste	Telugu	Dravidian	Nalgonda	Andhra Pradesh	NA	NA
780	M	Reddy	44.95	Caste	Telugu	Dravidian	Nalgonda	Andhra Pradesh	NA	NA
781	M	Reddy	44.95	Caste	Telugu	Dravidian	Karimnagar	Andhra Pradesh	NA	NA
782	M	Reddy	45	Caste	Telugu	Dravidian	Hyderabad	Andhra Pradesh	NA	NA
783	M	Reddy	45	Caste	Telugu	Dravidian	Warangal	Andhra Pradesh	NA	NA
784	M	Reddy	45	Caste	Telugu	Dravidian	Karimnagar	Andhra Pradesh	NA	NA
785	M	Reddy	45	Caste	Telugu	Dravidian	Nellore	Andhra Pradesh	NA	NA
786	M	Reddy	45	Caste	Telugu	Dravidian	Karimnagar	Andhra Pradesh	NA	NA
787	M	Reddy	45	Caste	Telugu	Dravidian	Nalgonda	Andhra Pradesh	NA	NA
788	M	Kapu	45.05	Caste	Telugu	Dravidian	Hyderabad	Andhra Pradesh	NA	NA
789	M	Reddy	45.05	Caste	Telugu	Dravidian	Nizamabad	Andhra Pradesh	NA	NA
790	F	Reddy	45.05	Caste	Telugu	Dravidian	Nalgonda	Andhra Pradesh	NA	NA
791	M	Kapu	45.05	Caste	Telugu	Dravidian	West Godavari	Andhra Pradesh	NA	NA
792	M	Reddy	45.05	Caste	Telugu	Dravidian	Ranga Reddy	Andhra Pradesh	NA	NA
793	F	Kapu	45.05	Caste	Telugu	Dravidian	Ranga Reddy	Andhra Pradesh	NA	NA
794	F	Reddy	45.05	Caste	Telugu	Dravidian	Nalgonda	Andhra Pradesh	NA	NA
795	M	Naidu	45.05	Caste	Telugu	Dravidian	Guntur	Andhra Pradesh	NA	NA
796	M	Reddy	45.05	Caste	Telugu	Dravidian	Medak	Andhra Pradesh	NA	NA
797	M	Reddy	45.05	Caste	Telugu	Dravidian	Mahbubnagar	Andhra Pradesh	NA	NA
798	M	Reddy	45.1	Caste	Telugu	Dravidian	Kadapa	Andhra Pradesh	NA	NA
799	M	Kapu	45.1	Caste	Telugu	Dravidian	Visakhapatnam	Andhra Pradesh	NA	NA
800	M	Reddy	45.1	Caste	Telugu	Dravidian	Hyderabad	Andhra Pradesh	NA	NA
801	M	Reddy	45.1	Caste	Telugu	Dravidian	Karimnagar	Andhra Pradesh	NA	NA
802	M	Reddy	45.1	Caste	Telugu	Dravidian	Chittoor	Andhra Pradesh	NA	NA
803	M	Naidu	45.15	Caste	Telugu	Dravidian	Nellore	Andhra Pradesh	NA	NA
804	F	Reddy	45.2	Caste	Telugu	Dravidian	Karimnagar	Andhra Pradesh	NA	NA
805	M	Reddy	45.2	Caste	Telugu	Dravidian	Ranga Reddy	Andhra Pradesh	NA	NA
806	F	Reddy	45.2	Caste	Telugu	Dravidian	Adilabad	Andhra Pradesh	NA	NA
807	M	Reddy	45.2	Caste	Telugu	Dravidian	Nizamabad	Andhra Pradesh	NA	NA
808	F	Naidu	45.25	Caste	Telugu	Dravidian	Hyderabad	Andhra Pradesh	NA	NA
809	M	Reddy	45.25	Caste	Telugu	Dravidian	Adilabad	Andhra Pradesh	NA	NA
810	M	Kapu	45.25	Caste	Telugu	Dravidian	Hyderabad	Andhra Pradesh	NA	NA
811	M	Kapu	45.25	Caste	Telugu	Dravidian	Adilabad	Andhra Pradesh	NA	NA
812	F	Kapu	45.3	Caste	Telugu	Dravidian	Medak	Andhra Pradesh	NA	NA
813	M	Reddy	45.3	Caste	Telugu	Dravidian	Hyderabad	Andhra Pradesh	NA	NA
814	M	Kapu	45.3	Caste	Telugu	Dravidian	Adilabad	Andhra Pradesh	NA	NA
815	M	Reddy	45.3	Caste	Telugu	Dravidian	Karimnagar	Andhra Pradesh	NA	NA
816	M	Reddy	45.3	Caste	Telugu	Dravidian	Nizamabad	Andhra Pradesh	NA	NA
817	M	Reddy	45.3	Caste	Telugu	Dravidian	Mahbubnagar	Andhra Pradesh	NA	NA
818	F	Reddy	45.35	Caste	Telugu	Dravidian	Mahbubnagar	Andhra Pradesh	NA	NA
819	M	Reddy	45.35	Caste	Telugu	Dravidian	Prakasam	Andhra Pradesh	NA	NA
820	M	Reddy	45.35	Caste	Telugu	Dravidian	Medak	Andhra Pradesh	NA	NA
821	F	Reddy	45.4	Caste	Telugu	Dravidian	Adilabad	Andhra Pradesh	NA	NA
822	M	Naidu	45.4	Caste	Telugu	Dravidian	Kadapa	Andhra Pradesh	NA	NA
823	M	Reddy	45.4	Caste	Telugu	Dravidian	Hyderabad	Andhra Pradesh	NA	NA
824	F	Kapu	45.4	Caste	Telugu	Dravidian	NA	Andhra Pradesh	NA	NA
825	M	Naidu	45.45	Caste	Telugu	Dravidian	NA	Andhra Pradesh	NA	NA
826	M	Kapu	45.5	Caste	Telugu	Dravidian	Hyderabad	Andhra Pradesh	NA	NA
827	M	Kapu	45.5	Caste	Telugu	Dravidian	Chittoor	Andhra Pradesh	NA	NA
828	M	Reddy	45.5	Caste	Telugu	Dravidian	Kadapa	Andhra Pradesh	NA	NA
829	M	Kapu	45.5	Caste	Telugu	Dravidian	Prakasam	Andhra Pradesh	NA	NA
830	M	Reddy	45.55	Caste	Telugu	Dravidian	Medak	Andhra Pradesh	NA	NA
831	M	Reddy	45.55	Caste	Telugu	Dravidian	Nalgonda	Andhra Pradesh	NA	NA
832	M	Reddy	45.6	Caste	Telugu	Dravidian	Nalgonda	Andhra Pradesh	NA	NA
833	M	Reddy	45.6	Caste	Telugu	Dravidian	Karimnagar	Andhra Pradesh	NA	NA
834	M	Reddy	45.65	Caste	Telugu	Dravidian	Karimnagar	Andhra Pradesh	NA	NA
835	M	Reddy	45.65	Caste	Telugu	Dravidian	Karimnagar	Andhra Pradesh	NA	NA
836	F	Reddy	45.7	Caste	Telugu	Dravidian	Nalgonda	Andhra Pradesh	NA	NA
837	F	Reddy	45.7	Caste	Telugu	Dravidian	Kurnool	Andhra Pradesh	NA	NA
838	M	Reddy	45.7	Caste	Telugu	Dravidian	Nizamabad	Andhra Pradesh	NA	NA
839	M	Reddy	45.7	Caste	Telugu	Dravidian	Nizamabad	Andhra Pradesh	NA	NA
840	F	Kapu	45.7	Caste	Telugu	Dravidian	Hyderabad	Andhra Pradesh	NA	NA
841	M	Kapu	45.7	Caste	Telugu	Dravidian	Adilabad	Andhra Pradesh	NA	NA
842	F	Naidu	45.7	Caste	Telugu	Dravidian	Prakasam	Andhra Pradesh	NA	NA
843	M	Reddy	45.75	Caste	Telugu	Dravidian	Karimnagar	Andhra Pradesh	NA	NA
844	M	Reddy	45.75	Caste	Telugu	Dravidian	Khammam	Andhra Pradesh	NA	NA
845	M	Reddy	45.8	Caste	Telugu	Dravidian	Nalgonda	Andhra Pradesh	NA	NA
846	M	Kapu	45.85	Caste	Telugu	Dravidian	Guntur	Andhra Pradesh	NA	NA
847	M	Reddy	45.85	Caste	Telugu	Dravidian	Karimnagar	Andhra Pradesh	NA	NA
848	M	Reddy	45.85	Caste	Telugu	Dravidian	Hyderabad	Andhra Pradesh	NA	NA
849	M	Reddy	45.85	Caste	Telugu	Dravidian	Medak	Andhra Pradesh	NA	NA
850	M	Reddy	45.9	Caste	Telugu	Dravidian	Hyderabad	Andhra Pradesh	NA	NA
851	F	Reddy	45.9	Caste	Telugu	Dravidian	Karimnagar	Andhra Pradesh	NA	NA
852	M	Reddy	45.9	Caste	Telugu	Dravidian	Hyderabad	Andhra Pradesh	NA	NA
853	M	Reddy	45.9	Caste	Telugu	Dravidian	Hyderabad	Andhra Pradesh	NA	NA
854	M	Naidu	45.9	Caste	Telugu	Dravidian	West Godavari	Andhra Pradesh	NA	NA
855	F	Reddy	45.95	Caste	Telugu	Dravidian	Prakasam	Andhra Pradesh	NA	NA
856	F	Kapu	45.95	Caste	Telugu	Dravidian	Adilabad	Andhra Pradesh	NA	NA
857	M	Naidu	45.95	Caste	Telugu	Dravidian	Khammam	Andhra Pradesh	NA	NA
858	M	Reddy	45.95	Caste	Telugu	Dravidian	Ranga Reddy	Andhra Pradesh	NA	NA
859	F	Reddy	45.95	Caste	Telugu	Dravidian	Mahbubnagar	Andhra Pradesh	NA	NA
860	M	Reddy	45.95	Caste	Telugu	Dravidian	Medak	Andhra Pradesh	NA	NA
861	M	Reddy	45.95	Caste	Telugu	Dravidian	Nalgonda	Andhra Pradesh	NA	NA
862	M	Reddy	45.95	Caste	Telugu	Dravidian	Karimnagar	Andhra Pradesh	NA	NA
863	M	Reddy	45.95	Caste	Telugu	Dravidian	Karimnagar	Andhra Pradesh	NA	NA
864	M	Reddy	45.95	Caste	Telugu	Dravidian	Karimnagar	Andhra Pradesh	NA	NA
865	M	Reddy	46	Caste	Telugu	Dravidian	Nizamabad	Andhra Pradesh	NA	NA
866	F	Reddy	46	Caste	Telugu	Dravidian	NA	Andhra Pradesh	NA	NA
867	M	Reddy	46	Caste	Telugu	Dravidian	Karimnagar	Andhra Pradesh	NA	NA
868	M	Reddy	46.05	Caste	Telugu	Dravidian	Nalgonda	Andhra Pradesh	NA	NA
869	F	Kapu	46.05	Caste	Telugu	Dravidian	Adilabad	Andhra Pradesh	NA	NA
870	M	Reddy	46.05	Caste	Telugu	Dravidian	Karimnagar	Andhra Pradesh	NA	NA
871	M	Reddy	46.05	Caste	Telugu	Dravidian	Warangal	Andhra Pradesh	NA	NA
872	M	Reddy	46.05	Caste	Telugu	Dravidian	Adilabad	Andhra Pradesh	NA	NA
873	M	Reddy	46.1	Caste	Telugu	Dravidian	Nalgonda	Andhra Pradesh	NA	NA
874	M	Reddy	46.1	Caste	Telugu	Dravidian	Kurnool	Andhra Pradesh	NA	NA
875	F	Reddy	46.1	Caste	Telugu	Dravidian	Medak	Andhra Pradesh	NA	NA
876	M	Reddy	46.15	Caste	Telugu	Dravidian	Nizamabad	Andhra Pradesh	NA	NA
877	M	Kapu	46.15	Caste	Telugu	Dravidian	Khammam	Andhra Pradesh	NA	NA
878	F	Reddy	46.15	Caste	Telugu	Dravidian	Warangal	Andhra Pradesh	NA	NA
879	M	Reddy	46.2	Caste	Telugu	Dravidian	Kadapa	Andhra Pradesh	NA	NA
880	F	Reddy	46.2	Caste	Telugu	Dravidian	Hyderabad	Andhra Pradesh	NA	NA
881	M	Kapu	46.2	Caste	Telugu	Dravidian	Karimnagar	Andhra Pradesh	NA	NA
882	F	Naidu	46.2	Caste	Telugu	Dravidian	Hyderabad	Andhra Pradesh	NA	NA
883	M	Reddy	46.25	Caste	Telugu	Dravidian	NA	Andhra Pradesh	NA	NA
884	F	Reddy	46.25	Caste	Telugu	Dravidian	Hyderabad	Andhra Pradesh	NA	NA
885	M	Reddy	46.25	Caste	Telugu	Dravidian	Ranga Reddy	Andhra Pradesh	NA	NA
886	M	Reddy	46.25	Caste	Telugu	Dravidian	Nalgonda	Andhra Pradesh	NA	NA
887	M	Kapu	46.3	Caste	Telugu	Dravidian	Srikakulam	Andhra Pradesh	NA	NA
888	M	Reddy	46.3	Caste	Telugu	Dravidian	Ranga Reddy	Andhra Pradesh	NA	NA
889	M	Kapu	46.3	Caste	Telugu	Dravidian	Karimnagar	Andhra Pradesh	NA	NA
890	M	Reddy	46.3	Caste	Telugu	Dravidian	Ranga Reddy	Andhra Pradesh	NA	NA
891	F	Reddy	46.35	Caste	Telugu	Dravidian	Guntur	Andhra Pradesh	NA	NA
892	M	Reddy	46.35	Caste	Telugu	Dravidian	Warangal	Andhra Pradesh	NA	NA
893	M	Kapu	46.35	Caste	Telugu	Dravidian	Guntur	Andhra Pradesh	NA	NA
894	M	Kapu	46.4	Caste	Telugu	Dravidian	Karimnagar	Andhra Pradesh	NA	NA
895	M	Reddy	46.4	Caste	Telugu	Dravidian	Hyderabad	Andhra Pradesh	NA	NA
896	M	Kapu	46.4	Caste	Telugu	Dravidian	East Godavari	Andhra Pradesh	NA	NA
897	M	Kapu	46.4	Caste	Telugu	Dravidian	Guntur	Andhra Pradesh	NA	NA
898	F	Reddy	46.45	Caste	Telugu	Dravidian	Kadapa	Andhra Pradesh	NA	NA
899	M	Kapu	46.45	Caste	Telugu	Dravidian	Hyderabad	Andhra Pradesh	NA	NA
900	F	Reddy	46.45	Caste	Telugu	Dravidian	Prakasam	Andhra Pradesh	NA	NA
901	M	Reddy	46.45	Caste	Telugu	Dravidian	Krishna	Andhra Pradesh	NA	NA
902	F	Naidu	46.5	Caste	Telugu	Dravidian	Prakasam	Andhra Pradesh	NA	NA
903	M	Reddy	46.5	Caste	Telugu	Dravidian	Guntur	Andhra Pradesh	NA	NA
904	F	Naidu	46.5	Caste	Telugu	Dravidian	NA	Andhra Pradesh	NA	NA
905	M	Reddy	46.5	Caste	Telugu	Dravidian	Adilabad	Andhra Pradesh	NA	NA
906	M	Reddy	46.5	Caste	Telugu	Dravidian	Kadapa	Andhra Pradesh	NA	NA
907	M	Reddy	46.5	Caste	Telugu	Dravidian	Nellore	Andhra Pradesh	NA	NA
908	M	Reddy	46.5	Caste	Telugu	Dravidian	Khammam	Andhra Pradesh	NA	NA
909	M	Reddy	46.5	Caste	Telugu	Dravidian	Nizamabad	Andhra Pradesh	NA	NA
910	F	Reddy	46.55	Caste	Telugu	Dravidian	Nizamabad	Andhra Pradesh	NA	NA
911	M	Reddy	46.6	Caste	Telugu	Dravidian	Guntur	Andhra Pradesh	NA	NA
912	F	Naidu	46.6	Caste	Telugu	Dravidian	Nalgonda	Andhra Pradesh	NA	NA
913	M	Reddy	46.65	Caste	Telugu	Dravidian	Nalgonda	Andhra Pradesh	NA	NA
914	M	Reddy	46.65	Caste	Telugu	Dravidian	Mahbubnagar	Andhra Pradesh	NA	NA
915	F	Naidu	46.7	Caste	Telugu	Dravidian	Hyderabad	Andhra Pradesh	NA	NA
916	M	Reddy	46.7	Caste	Telugu	Dravidian	Khammam	Andhra Pradesh	NA	NA
917	M	Reddy	46.7	Caste	Telugu	Dravidian	Hyderabad	Andhra Pradesh	NA	NA
918	M	Reddy	46.7	Caste	Telugu	Dravidian	Prakasam	Andhra Pradesh	NA	NA
919	M	Kapu	46.7	Caste	Telugu	Dravidian	Chittoor	Andhra Pradesh	NA	NA
920	M	Reddy	46.7	Caste	Telugu	Dravidian	Mahbubnagar	Andhra Pradesh	NA	NA
921	M	Reddy	46.75	Caste	Telugu	Dravidian	Warangal	Andhra Pradesh	NA	NA
922	M	Reddy	46.75	Caste	Telugu	Dravidian	Medak	Andhra Pradesh	NA	NA
923	M	Reddy	46.8	Caste	Telugu	Dravidian	Hyderabad	Andhra Pradesh	NA	NA
924	M	Reddy	46.8	Caste	Telugu	Dravidian	Nizamabad	Andhra Pradesh	NA	NA
925	F	Reddy	46.8	Caste	Telugu	Dravidian	Hyderabad	Andhra Pradesh	NA	NA
926	M	Reddy	46.9	Caste	Telugu	Dravidian	Kadapa	Andhra Pradesh	NA	NA
927	M	Kapu	46.9	Caste	Telugu	Dravidian	Anantapur	Andhra Pradesh	NA	NA
928	F	Naidu	46.9	Caste	Telugu	Dravidian	Krishna	Andhra Pradesh	NA	NA
929	M	Reddy	46.9	Caste	Telugu	Dravidian	Nizamabad	Andhra Pradesh	NA	NA
930	M	Naidu	46.9	Caste	Telugu	Dravidian	Hyderabad	Andhra Pradesh	NA	NA
931	F	Kapu	46.9	Caste	Telugu	Dravidian	Hyderabad	Andhra Pradesh	NA	NA
932	F	Reddy	46.95	Caste	Telugu	Dravidian	Warangal	Andhra Pradesh	NA	NA
933	M	Kapu	46.95	Caste	Telugu	Dravidian	Warangal	Andhra Pradesh	NA	NA
934	F	Reddy	46.95	Caste	Telugu	Dravidian	Mahbubnagar	Andhra Pradesh	NA	NA
935	M	Reddy	46.95	Caste	Telugu	Dravidian	Warangal	Andhra Pradesh	NA	NA
936	M	Reddy	46.95	Caste	Telugu	Dravidian	Adilabad	Andhra Pradesh	NA	NA
937	F	Reddy	47	Caste	Telugu	Dravidian	Medak	Andhra Pradesh	NA	NA
938	M	Reddy	47	Caste	Telugu	Dravidian	Hyderabad	Andhra Pradesh	NA	NA
939	M	Reddy	47	Caste	Telugu	Dravidian	Nalgonda	Andhra Pradesh	NA	NA
940	M	Reddy	47	Caste	Telugu	Dravidian	Medak	Andhra Pradesh	NA	NA
941	M	Reddy	47	Caste	Telugu	Dravidian	Karimnagar	Andhra Pradesh	NA	NA
942	M	Reddy	47.05	Caste	Telugu	Dravidian	Nalgonda	Andhra Pradesh	NA	NA
943	M	Reddy	47.05	Caste	Telugu	Dravidian	Mahbubnagar	Andhra Pradesh	NA	NA
944	M	Naidu	47.05	Caste	Telugu	Dravidian	NA	Andhra Pradesh	NA	NA
945	M	Kapu	47.05	Caste	Telugu	Dravidian	Karimnagar	Andhra Pradesh	NA	NA
946	M	Reddy	47.05	Caste	Telugu	Dravidian	Anantapur	Andhra Pradesh	NA	NA
947	F	Reddy	47.1	Caste	Telugu	Dravidian	Nizamabad	Andhra Pradesh	NA	NA
948	F	Reddy	47.1	Caste	Telugu	Dravidian	Hyderabad	Andhra Pradesh	NA	NA
949	M	Reddy	47.1	Caste	Telugu	Dravidian	Mahbubnagar	Andhra Pradesh	NA	NA
950	M	Reddy	47.1	Caste	Telugu	Dravidian	Nalgonda	Andhra Pradesh	NA	NA
951	M	Naidu	47.1	Caste	Telugu	Dravidian	Guntur	Andhra Pradesh	NA	NA
952	M	Kapu	47.1	Caste	Telugu	Dravidian	Nalgonda	Andhra Pradesh	AG	NA
953	M	Reddy	47.1	Caste	Telugu	Dravidian	Prakasam	Andhra Pradesh	NA	NA
954	M	Kapu	47.1	Caste	Telugu	Dravidian	Hyderabad	Andhra Pradesh	NA	NA
955	F	Reddy	47.1	Caste	Telugu	Dravidian	Hyderabad	Andhra Pradesh	NA	NA
956	M	Reddy	47.1	Caste	Telugu	Dravidian	Warangal	Andhra Pradesh	NA	NA
957	M	Reddy	47.15	Caste	Telugu	Dravidian	Nizamabad	Andhra Pradesh	NA	NA
958	M	Reddy	47.15	Caste	Telugu	Dravidian	Nalgonda	Andhra Pradesh	NA	NA
959	F	Kapu	47.15	Caste	Telugu	Dravidian	Hyderabad	Andhra Pradesh	NA	NA
960	M	Reddy	47.15	Caste	Telugu	Dravidian	Nizamabad	Andhra Pradesh	NA	NA
961	M	Naidu	47.2	Caste	Telugu	Dravidian	Chittoor	Andhra Pradesh	NA	NA
962	M	Reddy	47.2	Caste	Telugu	Dravidian	Prakasam	Andhra Pradesh	NA	NA
963	M	Kapu	47.2	Caste	Telugu	Dravidian	Hyderabad	Andhra Pradesh	NA	NA
964	M	Reddy	47.2	Caste	Telugu	Dravidian	NA	Andhra Pradesh	NA	NA
965	M	Reddy	47.2	Caste	Telugu	Dravidian	Khammam	Andhra Pradesh	NA	NA
966	M	Reddy	47.25	Caste	Telugu	Dravidian	Nizamabad	Andhra Pradesh	NA	NA
967	M	Kapu	47.3	Caste	Telugu	Dravidian	Anantapur	Andhra Pradesh	NA	NA
968	M	Reddy	47.3	Caste	Telugu	Dravidian	Nalgonda	Andhra Pradesh	NA	NA
969	M	Reddy	47.3	Caste	Telugu	Dravidian	Warangal	Andhra Pradesh	NA	NA
970	M	Kapu	47.35	Caste	Telugu	Dravidian	Hyderabad	Andhra Pradesh	NA	NA
971	M	Reddy	47.35	Caste	Telugu	Dravidian	Medak	Andhra Pradesh	NA	NA
972	M	Reddy	47.35	Caste	Telugu	Dravidian	Kadapa	Andhra Pradesh	NA	NA
973	F	Kapu	47.4	Caste	Telugu	Dravidian	West Godavari	Andhra Pradesh	NA	NA
974	F	Naidu	47.4	Caste	Telugu	Dravidian	NA	Andhra Pradesh	NA	NA
975	M	Kapu	47.4	Caste	Telugu	Dravidian	Karimnagar	Andhra Pradesh	NA	NA
976	M	Reddy	47.4	Caste	Telugu	Dravidian	Adilabad	Andhra Pradesh	NA	NA
977	M	Reddy	47.4	Caste	Telugu	Dravidian	Mahbubnagar	Andhra Pradesh	NA	NA
978	M	Reddy	47.45	Caste	Telugu	Dravidian	Hyderabad	Andhra Pradesh	NA	NA
979	M	Reddy	47.45	Caste	Telugu	Dravidian	Karimnagar	Andhra Pradesh	NA	NA
980	M	Reddy	47.45	Caste	Telugu	Dravidian	Warangal	Andhra Pradesh	NA	NA
981	F	Naidu	47.5	Caste	Telugu	Dravidian	East Godavari	Andhra Pradesh	NA	NA
982	F	Reddy	47.5	Caste	Telugu	Dravidian	Ranga Reddy	Andhra Pradesh	NA	NA
983	M	Kapu	47.5	Caste	Telugu	Dravidian	Nizamabad	Andhra Pradesh	NA	NA
984	M	Naidu	47.5	Caste	Telugu	Dravidian	Prakasam	Andhra Pradesh	NA	NA
985	M	Reddy	47.5	Caste	Telugu	Dravidian	Nizamabad	Andhra Pradesh	NA	NA
986	M	Reddy	47.55	Caste	Telugu	Dravidian	NA	Andhra Pradesh	NA	NA
987	M	Reddy	47.6	Caste	Telugu	Dravidian	Karimnagar	Andhra Pradesh	NA	NA
988	M	Reddy	47.6	Caste	Telugu	Dravidian	Nizamabad	Andhra Pradesh	NA	NA
989	F	Reddy	47.6	Caste	Telugu	Dravidian	Mahbubnagar	Andhra Pradesh	NA	NA
990	F	Kapu	47.65	Caste	Telugu	Dravidian	Karimnagar	Andhra Pradesh	NA	NA
991	F	Reddy	47.7	Caste	Telugu	Dravidian	Adilabad	Andhra Pradesh	NA	NA
992	M	Reddy	47.7	Caste	Telugu	Dravidian	Nalgonda	Andhra Pradesh	NA	NA
993	M	Reddy	47.7	Caste	Telugu	Dravidian	Karimnagar	Andhra Pradesh	NA	NA
994	M	Reddy	47.75	Caste	Telugu	Dravidian	Mahbubnagar	Andhra Pradesh	NA	NA
995	M	Kapu	47.75	Caste	Telugu	Dravidian	Nizamabad	Andhra Pradesh	NA	NA
996	M	Reddy	47.75	Caste	Telugu	Dravidian	Medak	Andhra Pradesh	NA	NA
997	M	Reddy	47.75	Caste	Telugu	Dravidian	Nalgonda	Andhra Pradesh	NA	NA
998	M	Reddy	47.75	Caste	Telugu	Dravidian	Mahbubnagar	Andhra Pradesh	NA	NA
999	F	Reddy	47.8	Caste	Telugu	Dravidian	NA	Andhra Pradesh	AG	NA
1000	M	Reddy	47.8	Caste	Telugu	Dravidian	Nalgonda	Andhra Pradesh	NA	NA
1001	M	Reddy	47.8	Caste	Telugu	Dravidian	Nizamabad	Andhra Pradesh	NA	NA
1002	M	Reddy	47.85	Caste	Telugu	Dravidian	Kadapa	Andhra Pradesh	NA	NA
1003	F	Naidu	47.85	Caste	Telugu	Dravidian	Khammam	Andhra Pradesh	NA	NA
1004	M	Naidu	47.85	Caste	Telugu	Dravidian	Khammam	Andhra Pradesh	NA	NA
1005	M	Kapu	47.9	Caste	Telugu	Dravidian	Chittoor	Andhra Pradesh	NA	NA
1006	F	Reddy	47.9	Caste	Telugu	Dravidian	Hyderabad	Andhra Pradesh	AG	NA
1007	M	Kapu	47.95	Caste	Telugu	Dravidian	Hyderabad	Andhra Pradesh	NA	NA
1008	M	Reddy	48	Caste	Telugu	Dravidian	Nalgonda	Andhra Pradesh	NA	NA
1009	M	Kapu	48	Caste	Telugu	Dravidian	NA	Andhra Pradesh	NA	NA
1010	M	Reddy	48	Caste	Telugu	Dravidian	Nalgonda	Andhra Pradesh	NA	NA
1011	M	Reddy	48	Caste	Telugu	Dravidian	Kurnool	Andhra Pradesh	NA	NA
1012	F	Kapu	48	Caste	Telugu	Dravidian	West Godavari	Andhra Pradesh	NA	NA
1013	M	Reddy	48	Caste	Telugu	Dravidian	Mahbubnagar	Andhra Pradesh	NA	NA
1014	M	Reddy	48	Caste	Telugu	Dravidian	Karimnagar	Andhra Pradesh	NA	NA
1015	M	Reddy	48.05	Caste	Telugu	Dravidian	Mahbubnagar	Andhra Pradesh	NA	NA
1016	M	Reddy	48.05	Caste	Telugu	Dravidian	Kadapa	Andhra Pradesh	NA	NA
1017	M	Reddy	48.1	Caste	Telugu	Dravidian	Karimnagar	Andhra Pradesh	NA	NA
1018	M	Kapu	48.1	Caste	Telugu	Dravidian	Ranga Reddy	Andhra Pradesh	NA	NA
1019	M	Reddy	48.1	Caste	Telugu	Dravidian	Adilabad	Andhra Pradesh	NA	NA
1020	M	Reddy	48.15	Caste	Telugu	Dravidian	Mahbubnagar	Andhra Pradesh	NA	NA
1021	M	Reddy	48.15	Caste	Telugu	Dravidian	NA	Andhra Pradesh	NA	NA
1022	M	Reddy	48.2	Caste	Telugu	Dravidian	Khammam	Andhra Pradesh	NA	NA
1023	F	Naidu	48.225	Caste	Telugu	Dravidian	NA	Andhra Pradesh	GG	NA
1024	M	Kapu	48.25	Caste	Telugu	Dravidian	Warangal	Andhra Pradesh	NA	NA
1025	M	Reddy	48.25	Caste	Telugu	Dravidian	Nizamabad	Andhra Pradesh	NA	NA
1026	F	Reddy	48.275	Caste	Telugu	Dravidian	Mahbubnagar	Andhra Pradesh	GG	NA
1027	M	Kapu	48.3	Caste	Telugu	Dravidian	West Godavari	Andhra Pradesh	NA	NA
1028	M	Naidu	48.3	Caste	Telugu	Dravidian	Guntur	Andhra Pradesh	NA	NA
1029	M	Kapu	48.3	Caste	Telugu	Dravidian	Srikakulam	Andhra Pradesh	NA	NA
1030	M	Reddy	48.3	Caste	Telugu	Dravidian	Khammam	Andhra Pradesh	NA	NA
1031	M	Reddy	48.3	Caste	Telugu	Dravidian	Nizamabad	Andhra Pradesh	NA	NA
1032	M	Reddy	48.3	Caste	Telugu	Dravidian	Nizamabad	Andhra Pradesh	NA	NA
1033	M	Kapu	48.35	Caste	Telugu	Dravidian	Hyderabad	Andhra Pradesh	NA	NA
1034	F	Reddy	48.4	Caste	Telugu	Dravidian	Kadapa	Andhra Pradesh	AG	NA
1035	M	Reddy	48.4	Caste	Telugu	Dravidian	Nalgonda	Andhra Pradesh	NA	NA
1036	M	Reddy	48.4	Caste	Telugu	Dravidian	Nalgonda	Andhra Pradesh	NA	NA
1037	M	Reddy	48.4	Caste	Telugu	Dravidian	Adilabad	Andhra Pradesh	NA	NA
1038	M	Reddy	48.4	Caste	Telugu	Dravidian	Nizamabad	Andhra Pradesh	NA	NA
1039	M	Reddy	48.4	Caste	Telugu	Dravidian	Medak	Andhra Pradesh	NA	NA
1040	F	Naidu	48.5	Caste	Telugu	Dravidian	NA	Andhra Pradesh	NA	NA
1041	M	Naidu	48.5	Caste	Telugu	Dravidian	Chittoor	Andhra Pradesh	NA	NA
1042	F	Kapu	48.55	Caste	Telugu	Dravidian	Khammam	Andhra Pradesh	GG	NA
1043	M	Reddy	48.55	Caste	Telugu	Dravidian	Kurnool	Andhra Pradesh	NA	NA
1044	M	Reddy	48.6	Caste	Telugu	Dravidian	Karimnagar	Andhra Pradesh	NA	NA
1045	M	Reddy	48.6	Caste	Telugu	Dravidian	Anantapur	Andhra Pradesh	NA	NA
1046	M	Reddy	48.65	Caste	Telugu	Dravidian	Mahbubnagar	Andhra Pradesh	NA	NA
1047	M	Reddy	48.75	Caste	Telugu	Dravidian	Nalgonda	Andhra Pradesh	NA	NA
1048	M	Reddy	48.75	Caste	Telugu	Dravidian	Anantapur	Andhra Pradesh	NA	NA
1049	M	Kapu	48.8	Caste	Telugu	Dravidian	Adilabad	Andhra Pradesh	NA	NA
1050	M	Reddy	48.8	Caste	Telugu	Dravidian	Ranga Reddy	Andhra Pradesh	NA	NA
1051	F	Reddy	48.85	Caste	Telugu	Dravidian	Hyderabad	Andhra Pradesh	NA	NA
1052	M	Reddy	48.9	Caste	Telugu	Dravidian	Kadapa	Andhra Pradesh	NA	NA
1053	M	Reddy	48.9	Caste	Telugu	Dravidian	Hyderabad	Andhra Pradesh	NA	NA
1054	M	Reddy	48.9	Caste	Telugu	Dravidian	Mahbubnagar	Andhra Pradesh	NA	NA
1055	M	Reddy	48.9	Caste	Telugu	Dravidian	Hyderabad	Andhra Pradesh	NA	NA
1056	M	Reddy	48.9	Caste	Telugu	Dravidian	Hyderabad	Andhra Pradesh	NA	NA
1057	M	Kapu	48.9	Caste	Telugu	Dravidian	Hyderabad	Andhra Pradesh	NA	NA
1058	M	Reddy	48.9	Caste	Telugu	Dravidian	Medak	Andhra Pradesh	NA	NA
1059	M	Reddy	48.9	Caste	Telugu	Dravidian	Nalgonda	Andhra Pradesh	NA	NA
1060	M	Kapu	48.95	Caste	Telugu	Dravidian	Hyderabad	Andhra Pradesh	NA	NA
1061	M	Reddy	48.95	Caste	Telugu	Dravidian	Medak	Andhra Pradesh	NA	NA
1062	M	Reddy	49	Caste	Telugu	Dravidian	Karimnagar	Andhra Pradesh	NA	NA
1063	M	Reddy	49	Caste	Telugu	Dravidian	Nizamabad	Andhra Pradesh	NA	NA
1064	M	Reddy	49.05	Caste	Telugu	Dravidian	Mahbubnagar	Andhra Pradesh	NA	NA
1065	M	Reddy	49.05	Caste	Telugu	Dravidian	Guntur	Andhra Pradesh	NA	NA
1066	M	Reddy	49.1	Caste	Telugu	Dravidian	Nizamabad	Andhra Pradesh	NA	NA
1067	M	Reddy	49.1	Caste	Telugu	Dravidian	Warangal	Andhra Pradesh	NA	NA
1068	M	Kapu	49.1	Caste	Telugu	Dravidian	Karimnagar	Andhra Pradesh	NA	NA
1069	M	Reddy	49.15	Caste	Telugu	Dravidian	Kadapa	Andhra Pradesh	NA	NA
1070	F	Kapu	49.15	Caste	Telugu	Dravidian	Kadapa	Andhra Pradesh	AG	NA
1071	M	Naidu	49.15	Caste	Telugu	Dravidian	Ranga Reddy	Andhra Pradesh	NA	NA
1072	M	Kapu	49.15	Caste	Telugu	Dravidian	Karimnagar	Andhra Pradesh	NA	NA
1073	M	Reddy	49.2	Caste	Telugu	Dravidian	Karimnagar	Andhra Pradesh	NA	NA
1074	M	Reddy	49.25	Caste	Telugu	Dravidian	Karimnagar	Andhra Pradesh	GG	NA
1075	M	Kapu	49.25	Caste	Telugu	Dravidian	Adilabad	Andhra Pradesh	NA	NA
1076	M	Kapu	49.25	Caste	Telugu	Dravidian	Prakasam	Andhra Pradesh	NA	NA
1077	M	Reddy	49.25	Caste	Telugu	Dravidian	Kurnool	Andhra Pradesh	NA	NA
1078	M	Kapu	49.25	Caste	Telugu	Dravidian	Medak	Andhra Pradesh	NA	NA
1079	M	Reddy	49.3	Caste	Telugu	Dravidian	Hyderabad	Andhra Pradesh	NA	NA
1080	M	Reddy	49.3	Caste	Telugu	Dravidian	Mahbubnagar	Andhra Pradesh	NA	NA
1081	M	Reddy	49.3	Caste	Telugu	Dravidian	Nizamabad	Andhra Pradesh	NA	NA
1082	M	Kapu	49.35	Caste	Telugu	Dravidian	Karimnagar	Andhra Pradesh	NA	NA
1083	M	Reddy	49.45	Caste	Telugu	Dravidian	Kadapa	Andhra Pradesh	NA	NA
1084	F	Kapu	49.45	Caste	Telugu	Dravidian	Nalgonda	Andhra Pradesh	AG	NA
1085	M	Reddy	49.5	Caste	Telugu	Dravidian	Hyderabad	Andhra Pradesh	NA	NA
1086	F	Reddy	49.5	Caste	Telugu	Dravidian	Kurnool	Andhra Pradesh	AG	NA
1087	M	Reddy	49.5	Caste	Telugu	Dravidian	Mahbubnagar	Andhra Pradesh	AG	NA
1088	F	Reddy	49.55	Caste	Telugu	Dravidian	Hyderabad	Andhra Pradesh	AG	NA
1089	M	Reddy	49.6	Caste	Telugu	Dravidian	Karimnagar	Andhra Pradesh	NA	NA
1090	M	Reddy	49.6	Caste	Telugu	Dravidian	Warangal	Andhra Pradesh	NA	NA
1091	M	Reddy	49.6	Caste	Telugu	Dravidian	Karimnagar	Andhra Pradesh	NA	NA
1092	M	Reddy	49.6	Caste	Telugu	Dravidian	Prakasam	Andhra Pradesh	GG	NA
1093	M	Kapu	49.65	Caste	Telugu	Dravidian	Hyderabad	Andhra Pradesh	NA	NA
1094	M	Reddy	49.7	Caste	Telugu	Dravidian	Karimnagar	Andhra Pradesh	AG	NA
1095	M	Kapu	49.75	Caste	Telugu	Dravidian	Hyderabad	Andhra Pradesh	NA	NA
1096	F	Kapu	49.75	Caste	Telugu	Dravidian	Medak	Andhra Pradesh	AG	NA
1097	M	Reddy	49.75	Caste	Telugu	Dravidian	Nalgonda	Andhra Pradesh	AG	NA
1098	M	Reddy	49.8	Caste	Telugu	Dravidian	Adilabad	Andhra Pradesh	NA	NA
1099	M	Kapu	49.95	Caste	Telugu	Dravidian	Warangal	Andhra Pradesh	NA	NA
1100	M	Reddy	50	Caste	Telugu	Dravidian	Adilabad	Andhra Pradesh	NA	NA
1101	F	Reddy	50	Caste	Telugu	Dravidian	Nizamabad	Andhra Pradesh	NA	NA
1102	M	Reddy	50.2	Caste	Telugu	Dravidian	Warangal	Andhra Pradesh	NA	High MI
1103	M	Reddy	50.2	Caste	Telugu	Dravidian	Mahbubnagar	Andhra Pradesh	GG	High MI
1104	F	Naidu	50.35	Caste	Telugu	Dravidian	Hyderabad	Andhra Pradesh	AG	High MI
1105	M	Reddy	50.35	Caste	Telugu	Dravidian	Mahbubnagar	Andhra Pradesh	NA	High MI
1106	F	Reddy	50.4	Caste	Telugu	Dravidian	Nalgonda	Andhra Pradesh	GG	High MI
1107	M	Reddy	50.4	Caste	Telugu	Dravidian	Nalgonda	Andhra Pradesh	GG	High MI
1108	F	Kapu	50.45	Caste	Telugu	Dravidian	East Godavari	Andhra Pradesh	GG	High MI
1109	M	Reddy	50.45	Caste	Telugu	Dravidian	Nizamabad	Andhra Pradesh	GG	High MI
1110	M	Kapu	50.5	Caste	Telugu	Dravidian	Adilabad	Andhra Pradesh	AG	High MI
1111	M	Reddy	50.5	Caste	Telugu	Dravidian	Mahbubnagar	Andhra Pradesh	GG	High MI
1112	M	Reddy	50.5	Caste	Telugu	Dravidian	Karimnagar	Andhra Pradesh	AA	High MI
1113	M	Reddy	50.55	Caste	Telugu	Dravidian	Nizamabad	Andhra Pradesh	NA	High MI
1114	M	Reddy	50.55	Caste	Telugu	Dravidian	Mahbubnagar	Andhra Pradesh	GG	High MI
1115	M	Kapu	50.6	Caste	Telugu	Dravidian	Adilabad	Andhra Pradesh	NA	High MI
1116	M	Reddy	50.6	Caste	Telugu	Dravidian	Karimnagar	Andhra Pradesh	AG	High MI
1117	M	Reddy	50.6	Caste	Telugu	Dravidian	Karimnagar	Andhra Pradesh	GG	High MI
1118	M	Reddy	50.6	Caste	Telugu	Dravidian	Adilabad	Andhra Pradesh	GG	High MI
1119	M	Reddy	50.65	Caste	Telugu	Dravidian	NA	Andhra Pradesh	AA	High MI
1120	F	Kapu	50.7	Caste	Telugu	Dravidian	Karimnagar	Andhra Pradesh	GG	High MI
1121	M	Naidu	50.75	Caste	Telugu	Dravidian	Hyderabad	Andhra Pradesh	AA	High MI
1122	M	Naidu	50.8	Caste	Telugu	Dravidian	Prakasam	Andhra Pradesh	AA	High MI
1123	M	Naidu	50.8	Caste	Telugu	Dravidian	Adilabad	Andhra Pradesh	AG	High MI
1124	M	Kapu	50.85	Caste	Telugu	Dravidian	Khammam	Andhra Pradesh	GG	High MI
1125	M	Reddy	50.85	Caste	Telugu	Dravidian	Karimnagar	Andhra Pradesh	AG	High MI
1126	M	Kapu	50.9	Caste	Telugu	Dravidian	Medak	Andhra Pradesh	GG	High MI
1127	M	Reddy	50.9	Caste	Telugu	Dravidian	Mahbubnagar	Andhra Pradesh	NA	High MI
1128	M	Kapu	50.95	Caste	Telugu	Dravidian	Guntur	Andhra Pradesh	NA	High MI
1129	F	Kapu	51	Caste	Telugu	Dravidian	Nalgonda	Andhra Pradesh	GG	High MI
1130	M	Kapu	51	Caste	Telugu	Dravidian	Warangal	Andhra Pradesh	GG	High MI
1131	M	Kapu	51	Caste	Telugu	Dravidian	Adilabad	Andhra Pradesh	NA	High MI
1132	M	Reddy	51.1	Caste	Telugu	Dravidian	Mahbubnagar	Andhra Pradesh	GG	High MI
1133	M	Reddy	51.15	Caste	Telugu	Dravidian	Guntur	Andhra Pradesh	NA	High MI
1134	M	Reddy	51.15	Caste	Telugu	Dravidian	Karimnagar	Andhra Pradesh	AA	High MI
1135	M	Reddy	51.2	Caste	Telugu	Dravidian	Nalgonda	Andhra Pradesh	NA	High MI
1136	F	Reddy	51.2	Caste	Telugu	Dravidian	Karimnagar	Andhra Pradesh	AG	High MI
1137	M	Reddy	51.25	Caste	Telugu	Dravidian	Hyderabad	Andhra Pradesh	AG	High MI
1138	F	Naidu	51.25	Caste	Telugu	Dravidian	Hyderabad	Andhra Pradesh	GG	High MI
1139	F	Reddy	51.25	Caste	Telugu	Dravidian	Ranga Reddy	Andhra Pradesh	AG	High MI
1140	M	Reddy	51.25	Caste	Telugu	Dravidian	Mahbubnagar	Andhra Pradesh	GG	High MI
1141	M	Naidu	51.3	Caste	Telugu	Dravidian	Hyderabad	Andhra Pradesh	AG	High MI
1142	F	Reddy	51.3	Caste	Telugu	Dravidian	Kadapa	Andhra Pradesh	GG	High MI
1143	M	Kapu	51.35	Caste	Telugu	Dravidian	Hyderabad	Andhra Pradesh	GG	High MI
1144	M	Reddy	51.35	Caste	Telugu	Dravidian	NA	Andhra Pradesh	AG	High MI
1145	M	Kapu	51.4	Caste	Telugu	Dravidian	East Godavari	Andhra Pradesh	GG	High MI
1146	M	Reddy	51.4	Caste	Telugu	Dravidian	Nalgonda	Andhra Pradesh	NA	High MI
1147	M	Reddy	51.45	Caste	Telugu	Dravidian	Hyderabad	Andhra Pradesh	NA	High MI
1148	M	Reddy	51.45	Caste	Telugu	Dravidian	Karimnagar	Andhra Pradesh	NA	High MI
1149	M	Naidu	51.5	Caste	Telugu	Dravidian	Krishna	Andhra Pradesh	AG	High MI
1150	M	Reddy	51.5	Caste	Telugu	Dravidian	Khammam	Andhra Pradesh	AG	High MI
1151	M	Reddy	51.65	Caste	Telugu	Dravidian	Hyderabad	Andhra Pradesh	GG	High MI
1152	M	Reddy	51.75	Caste	Telugu	Dravidian	Karimnagar	Andhra Pradesh	GG	High MI
1153	M	Reddy	51.75	Caste	Telugu	Dravidian	Kurnool	Andhra Pradesh	AA	High MI
1154	M	Reddy	51.75	Caste	Telugu	Dravidian	Guntur	Andhra Pradesh	AG	High MI
1155	M	Reddy	51.75	Caste	Telugu	Dravidian	Adilabad	Andhra Pradesh	AG	High MI
1156	M	Reddy	51.85	Caste	Telugu	Dravidian	Mahbubnagar	Andhra Pradesh	AA	High MI
1157	M	Reddy	51.9	Caste	Telugu	Dravidian	Mahbubnagar	Andhra Pradesh	AG	High MI
1158	M	Reddy	52.2	Caste	Telugu	Dravidian	Nalgonda	Andhra Pradesh	GG	High MI
1159	M	Reddy	52.2	Caste	Telugu	Dravidian	Warangal	Andhra Pradesh	GG	High MI
1160	M	Reddy	52.25	Caste	Telugu	Dravidian	NA	Andhra Pradesh	AA	High MI
1161	M	Reddy	52.25	Caste	Telugu	Dravidian	Nalgonda	Andhra Pradesh	GG	High MI
1162	M	Kapu	52.3	Caste	Telugu	Dravidian	Srikakulam	Andhra Pradesh	AG	High MI
1163	M	Kapu	52.45	Caste	Telugu	Dravidian	Nizamabad	Andhra Pradesh	AG	High MI
1164	M	Reddy	52.45	Caste	Telugu	Dravidian	Guntur	Andhra Pradesh	GG	High MI
1165	M	Reddy	52.5	Caste	Telugu	Dravidian	Adilabad	Andhra Pradesh	NA	High MI
1166	M	Naidu	52.5	Caste	Telugu	Dravidian	Kurnool	Andhra Pradesh	GG	High MI
1167	M	Naidu	52.5	Caste	Telugu	Dravidian	Nalgonda	Andhra Pradesh	AG	High MI
1168	M	Reddy	52.5	Caste	Telugu	Dravidian	Nizamabad	Andhra Pradesh	NA	High MI
1169	M	Reddy	52.55	Caste	Telugu	Dravidian	Kadapa	Andhra Pradesh	GG	High MI
1170	M	Reddy	52.65	Caste	Telugu	Dravidian	Nalgonda	Andhra Pradesh	NA	High MI
1171	M	Reddy	52.65	Caste	Telugu	Dravidian	Karimnagar	Andhra Pradesh	GG	High MI
1172	M	Reddy	52.7	Caste	Telugu	Dravidian	Mahbubnagar	Andhra Pradesh	AG	High MI
1173	M	Reddy	52.75	Caste	Telugu	Dravidian	Nalgonda	Andhra Pradesh	GG	High MI
1174	F	Reddy	52.95	Caste	Telugu	Dravidian	East Godavari	Andhra Pradesh	AG	High MI
1175	F	Kapu	53	Caste	Telugu	Dravidian	Nizamabad	Andhra Pradesh	NA	High MI
1176	M	Reddy	53	Caste	Telugu	Dravidian	Warangal	Andhra Pradesh	GG	High MI
1177	M	Reddy	53	Caste	Telugu	Dravidian	Mahbubnagar	Andhra Pradesh	AA	High MI
1178	M	Reddy	53.1	Caste	Telugu	Dravidian	Nizamabad	Andhra Pradesh	AG	High MI
1179	M	Reddy	53.2	Caste	Telugu	Dravidian	Nalgonda	Andhra Pradesh	AG	High MI
1180	F	Naidu	53.2	Caste	Telugu	Dravidian	Hyderabad	Andhra Pradesh	GG	High MI
1181	F	Reddy	53.25	Caste	Telugu	Dravidian	Mahbubnagar	Andhra Pradesh	AG	High MI
1182	F	Reddy	53.45	Caste	Telugu	Dravidian	Ranga Reddy	Andhra Pradesh	AG	High MI
1183	M	Reddy	53.45	Caste	Telugu	Dravidian	Warangal	Andhra Pradesh	GG	High MI
1184	M	Reddy	53.5	Caste	Telugu	Dravidian	Kadapa	Andhra Pradesh	AG	High MI
1185	M	Reddy	53.6	Caste	Telugu	Dravidian	Karimnagar	Andhra Pradesh	AA	High MI
1186	M	Reddy	53.65	Caste	Telugu	Dravidian	Nalgonda	Andhra Pradesh	NA	High MI
1187	M	Kapu	53.7	Caste	Telugu	Dravidian	Prakasam	Andhra Pradesh	GG	High MI
1188	M	Naidu	53.7	Caste	Telugu	Dravidian	West Godavari	Andhra Pradesh	NA	High MI
1189	M	Naidu	53.7	Caste	Telugu	Dravidian	Kadapa	Andhra Pradesh	AG	High MI
1190	M	Reddy	53.75	Caste	Telugu	Dravidian	Warangal	Andhra Pradesh	AG	High MI
1191	M	Reddy	53.75	Caste	Telugu	Dravidian	Nizamabad	Andhra Pradesh	AG	High MI
1192	M	Kapu	53.8	Caste	Telugu	Dravidian	Hyderabad	Andhra Pradesh	GG	High MI
1193	F	Reddy	54	Caste	Telugu	Dravidian	Hyderabad	Andhra Pradesh	GG	High MI
1194	F	Reddy	54	Caste	Telugu	Dravidian	Nalgonda	Andhra Pradesh	AG	High MI
1195	M	Kapu	54.1	Caste	Telugu	Dravidian	Karimnagar	Andhra Pradesh	GG	High MI
1196	M	Kapu	54.2	Caste	Telugu	Dravidian	Warangal	Andhra Pradesh	AG	High MI
1197	F	Reddy	54.2	Caste	Telugu	Dravidian	NA	Andhra Pradesh	AG	High MI
1198	M	Reddy	54.35	Caste	Telugu	Dravidian	Mahbubnagar	Andhra Pradesh	GG	High MI
1199	F	Reddy	54.35	Caste	Telugu	Dravidian	Warangal	Andhra Pradesh	GG	High MI
1200	M	Reddy	54.5	Caste	Telugu	Dravidian	NA	Andhra Pradesh	NA	High MI
1201	M	Reddy	54.65	Caste	Telugu	Dravidian	Nizamabad	Andhra Pradesh	NA	High MI
1202	M	Kapu	54.65	Caste	Telugu	Dravidian	Krishna	Andhra Pradesh	NA	High MI
1203	M	Reddy	54.8	Caste	Telugu	Dravidian	Hyderabad	Andhra Pradesh	NA	High MI
1204	M	Naidu	54.9	Caste	Telugu	Dravidian	Krishna	Andhra Pradesh	GG	High MI
1205	M	Naidu	54.95	Caste	Telugu	Dravidian	Nalgonda	Andhra Pradesh	GG	High MI
1206	F	Reddy	55	Caste	Telugu	Dravidian	Hyderabad	Andhra Pradesh	GG	High MI
1207	M	Reddy	55.05	Caste	Telugu	Dravidian	Nalgonda	Andhra Pradesh	AG	High MI
1208	F	Reddy	55.35	Caste	Telugu	Dravidian	Krishna	Andhra Pradesh	GG	High MI
1209	M	Reddy	55.45	Caste	Telugu	Dravidian	Hyderabad	Andhra Pradesh	GG	High MI
1210	M	Reddy	55.45	Caste	Telugu	Dravidian	Karimnagar	Andhra Pradesh	GG	High MI
1211	M	Reddy	55.5	Caste	Telugu	Dravidian	Karimnagar	Andhra Pradesh	AG	High MI
1212	M	Reddy	55.55	Caste	Telugu	Dravidian	Mahbubnagar	Andhra Pradesh	GG	High MI
1213	M	Kapu	55.55	Caste	Telugu	Dravidian	Karimnagar	Andhra Pradesh	AG	High MI
1214	M	Reddy	55.55	Caste	Telugu	Dravidian	Karimnagar	Andhra Pradesh	NA	High MI
1215	M	Reddy	55.7	Caste	Telugu	Dravidian	Hyderabad	Andhra Pradesh	NA	High MI
1216	M	Kapu	55.8	Caste	Telugu	Dravidian	Karimnagar	Andhra Pradesh	GG	High MI
1217	M	Reddy	56.3	Caste	Telugu	Dravidian	Nalgonda	Andhra Pradesh	GG	High MI
1218	M	Reddy	56.55	Caste	Telugu	Dravidian	Nalgonda	Andhra Pradesh	GG	High MI
1219	F	Reddy	56.7	Caste	Telugu	Dravidian	Nellore	Andhra Pradesh	GG	High MI
1220	M	Reddy	56.8	Caste	Telugu	Dravidian	Mahbubnagar	Andhra Pradesh	GG	High MI
1221	M	Reddy	57	Caste	Telugu	Dravidian	Krishna	Andhra Pradesh	GG	High MI
1222	M	Reddy	57.2	Caste	Telugu	Dravidian	Khammam	Andhra Pradesh	GG	High MI
1223	M	Reddy	57.5	Caste	Telugu	Dravidian	Mahbubnagar	Andhra Pradesh	NA	High MI
1224	M	Reddy	58.2	Caste	Telugu	Dravidian	Nalgonda	Andhra Pradesh	GG	High MI
1225	M	Kapu	59	Caste	Telugu	Dravidian	Anantapur	Andhra Pradesh	AG	High MI
1226	M	Reddy	59.95	Caste	Telugu	Dravidian	Mahbubnagar	Andhra Pradesh	GG	High MI
1227	M	Reddy	63.25	Caste	Telugu	Dravidian	Medak	Andhra Pradesh	GG	High MI
1228	M	Kapu	63.5	Caste	Telugu	Dravidian	Warangal	Andhra Pradesh	GG	High MI
NA - Not available
MI - Melanin index
