# Supplementary material for: The Light Skin Allele of SLC24A5 in South Asians and Europeans Shares Identity by Descent
Source: PLoS Genet. 2013 Nov 7;9(11):e1003912. doi: 10.1371/journal.pgen.1003912 (PMC3820762; doi:10.1371/journal.pgen.1003912)
Supplement: Table S2 — Sample description for individuals in Cohort B with rs1426654 genotyping results. (XLSX) [file pgen.1003912.s007.xlsx]

## Sheet: S2
Table S2. Sample description for individuals in Cohort B with rs1426654 genotyping results.
Sample ID	Sex	Population	MI (average)	Social status	Linguistic affiliation	District	State	rs1426654 genotype
YA 001	M	Yadava	55.3333	Caste	Dravidian*	Madurai	Tamil Nadu	GG
YA 002	M	Yadava	64.7	Caste	Dravidian	Madurai	Tamil Nadu	GG
YA 003	M	Yadava	57.5667	Caste	Dravidian	Madurai	Tamil Nadu	GG
YA 004	M	Yadava	52.8667	Caste	Dravidian	Madurai	Tamil Nadu	AG
YA 005	M	Yadava	58.8	Caste	Dravidian	Madurai	Tamil Nadu	GG
YA 006	M	Yadava	54.1	Caste	Dravidian	Madurai	Tamil Nadu	AG
YA 008	M	Yadava	49.5667	Caste	Dravidian	Madurai	Tamil Nadu	AG
YA 010	M	Yadava	67.8333	Caste	Dravidian	Madurai	Tamil Nadu	GG
YA 011	M	Yadava	71.7667	Caste	Dravidian	Madurai	Tamil Nadu	GG
YA 012	M	Yadava	69.2333	Caste	Dravidian	Madurai	Tamil Nadu	AG
YA 013	M	Yadava	72.8	Caste	Dravidian	Madurai	Tamil Nadu	GG
YA 014	M	Yadava	61.6667	Caste	Dravidian	Madurai	Tamil Nadu	AG
YA 015	M	Yadava	51.7667	Caste	Dravidian	Madurai	Tamil Nadu	AG
YA 016	M	Yadava	56.5	Caste	Dravidian	Madurai	Tamil Nadu	GG
YA 017	M	Yadava	48.0333	Caste	Dravidian	Madurai	Tamil Nadu	GG
YA 018	M	Yadava	42.8667	Caste	Dravidian	Madurai	Tamil Nadu	AA
YA 019	M	Yadava	59.7333	Caste	Dravidian	Madurai	Tamil Nadu	AG
YA 020	M	Yadava	64.7667	Caste	Dravidian	Madurai	Tamil Nadu	GG
YA 021	M	Yadava	54.1333	Caste	Dravidian	Madurai	Tamil Nadu	GG
YA 022	M	Yadava	59.3333	Caste	Dravidian	Madurai	Tamil Nadu	GG
YA 023	M	Yadava	66.3667	Caste	Dravidian	Madurai	Tamil Nadu	GG
YA 024	M	Yadava	49.9667	Caste	Dravidian	Madurai	Tamil Nadu	AA
YA 025	M	Yadava	68.7667	Caste	Dravidian	Madurai	Tamil Nadu	AG
YA 026	M	Yadava	47.0667	Caste	Dravidian	Madurai	Tamil Nadu	AA
YA 027	M	Yadava	60.5333	Caste	Dravidian	Madurai	Tamil Nadu	GG
YA 028	M	Yadava	53.3333	Caste	Dravidian	Madurai	Tamil Nadu	AG
YA 029	M	Yadava	52.2667	Caste	Dravidian	Madurai	Tamil Nadu	AA
SA 002	M	Saurashtrian	50.2	Caste	Dravidian*	Madurai	Tamil Nadu	AG
SA 003	M	Saurashtrian	42.0333	Caste	Dravidian	Madurai	Tamil Nadu	AA
SA 004	M	Saurashtrian	51.7667	Caste	Dravidian	Madurai	Tamil Nadu	AA
SA 005	M	Saurashtrian	43.5667	Caste	Dravidian	Madurai	Tamil Nadu	AG
SA 006	M	Saurashtrian	45.7	Caste	Dravidian	Madurai	Tamil Nadu	AA
SA 008	M	Saurashtrian	43.9333	Caste	Dravidian	Madurai	Tamil Nadu	GG
SA 009	M	Saurashtrian	34.2	Caste	Dravidian	Madurai	Tamil Nadu	AA
SA 013	M	Saurashtrian	41.9333	Caste	Dravidian	Madurai	Tamil Nadu	AG
SA 014	M	Saurashtrian	41.9667	Caste	Dravidian	Madurai	Tamil Nadu	AA
SA 015	M	Saurashtrian	43.0333	Caste	Dravidian	Madurai	Tamil Nadu	AA
SA 016	M	Saurashtrian	45.2	Caste	Dravidian	Madurai	Tamil Nadu	AG
SA 017	M	Saurashtrian	44.9	Caste	Dravidian	Madurai	Tamil Nadu	AA
SA 018	M	Saurashtrian	38.0667	Caste	Dravidian	Madurai	Tamil Nadu	AA
SA 020	M	Saurashtrian	37.4	Caste	Dravidian	Madurai	Tamil Nadu	AA
SA 021	M	Saurashtrian	41.5	Caste	Dravidian	Madurai	Tamil Nadu	AG
SA 024	M	Saurashtrian	43.2333	Caste	Dravidian	Madurai	Tamil Nadu	AA
SA 026	M	Saurashtrian	44.3333	Caste	Dravidian	Madurai	Tamil Nadu	AA
SA 027	M	Saurashtrian	50.5333	Caste	Dravidian	Madurai	Tamil Nadu	GG
SA 028	M	Saurashtrian	45.2	Caste	Dravidian	Madurai	Tamil Nadu	GG
SA 029	M	Saurashtrian	44.2667	Caste	Dravidian	Madurai	Tamil Nadu	AG
SA 031	M	Saurashtrian	38.5333	Caste	Dravidian	Madurai	Tamil Nadu	AG
SA 032	M	Saurashtrian	33.3333	Caste	Dravidian	Madurai	Tamil Nadu	AA
SA 034	M	Saurashtrian	36.8333	Caste	Dravidian	Madurai	Tamil Nadu	AA
SA 035	M	Saurashtrian	43.4667	Caste	Dravidian	Madurai	Tamil Nadu	GG
SA 036	M	Saurashtrian	33.7667	Tribe	Dravidian	Madurai	Tamil Nadu	AA
BAM01	M	Kurumba	55.6	Tribe	Dravidian	Nilgiri	Tamil Nadu	GG
BAM02	M	Kurumba	50.6	Tribe	Dravidian	Nilgiri	Tamil Nadu	GG
BAM03	M	Kurumba	61.6	Tribe	Dravidian	Nilgiri	Tamil Nadu	GG
BAM04	M	Kurumba	53.3	Tribe	Dravidian	Nilgiri	Tamil Nadu	GG
BAM05	M	Kurumba	63.3	Tribe	Dravidian	Nilgiri	Tamil Nadu	GG
BAM06	M	Kurumba	62	Tribe	Dravidian	Nilgiri	Tamil Nadu	GG
BLK01	M	Kurumba	56.2	Tribe	Dravidian	Nilgiri	Tamil Nadu	GG
BLK03	M	Kurumba	50.7	Tribe	Dravidian	Nilgiri	Tamil Nadu	GG
BLK06	M	Kurumba	58.6	Tribe	Dravidian	Nilgiri	Tamil Nadu	GG
BLK08	M	Kurumba	68.6	Tribe	Dravidian	Nilgiri	Tamil Nadu	GG
BLK09	M	Kurumba	62.6	Tribe	Dravidian	Nilgiri	Tamil Nadu	AG
BLK10	M	Kurumba	52.6	Tribe	Dravidian	Nilgiri	Tamil Nadu	AG
BLK11	M	Kurumba	54.2	Tribe	Dravidian	Nilgiri	Tamil Nadu	GG
BLK12	M	Kurumba	54.2	Tribe	Dravidian	Nilgiri	Tamil Nadu	GG
CKB02	M	Kurumba	54.8	Tribe	Dravidian	Nilgiri	Tamil Nadu	GG
CKB06	M	Kurumba	47.3	Tribe	Dravidian	Nilgiri	Tamil Nadu	AG
CKB07	M	Kurumba	57.9	Tribe	Dravidian	Nilgiri	Tamil Nadu	AG
CKB08	M	Kurumba	49.9	Tribe	Dravidian	Nilgiri	Tamil Nadu	AG
CKB09	M	Kurumba	55.3	Tribe	Dravidian	Nilgiri	Tamil Nadu	AG
NDK01	M	Kurumba	63.4	Tribe	Dravidian	Nilgiri	Tamil Nadu	GG
NDK02	M	Kurumba	55.8	Tribe	Dravidian	Nilgiri	Tamil Nadu	GG
NDK03	M	Kurumba	58.9	Tribe	Dravidian	Nilgiri	Tamil Nadu	GG
NDK05	M	Kurumba	48.9	Tribe	Dravidian	Nilgiri	Tamil Nadu	GG
NDK08	M	Kurumba	57.6	Tribe	Dravidian	Nilgiri	Tamil Nadu	GG
BEL01	M	Badaga	42.2	Tribe	Dravidian	Nilgiri	Tamil Nadu	GG
BEL02	M	Badaga	51.4	Tribe	Dravidian	Nilgiri	Tamil Nadu	AG
BEL03	M	Badaga	41.4	Tribe	Dravidian	Nilgiri	Tamil Nadu	AG
BEL05	M	Badaga	50.6	Tribe	Dravidian	Nilgiri	Tamil Nadu	AG
BEL08	M	Badaga	49.3	Tribe	Dravidian	Nilgiri	Tamil Nadu	AG
BEL09	M	Badaga	52.1	Tribe	Dravidian	Nilgiri	Tamil Nadu	AG
BEL10	M	Badaga	49.3	Tribe	Dravidian	Nilgiri	Tamil Nadu	AG
BEL11	M	Badaga	42.1	Tribe	Dravidian	Nilgiri	Tamil Nadu	AA
BEL13	M	Badaga	49.3	Tribe	Dravidian	Nilgiri	Tamil Nadu	GG
HOT01	M	Badaga	36.6	Tribe	Dravidian	Nilgiri	Tamil Nadu	AA
HOT02	M	Badaga	42.9	Tribe	Dravidian	Nilgiri	Tamil Nadu	AG
HOT04	M	Badaga	40.7	Tribe	Dravidian	Nilgiri	Tamil Nadu	AG
HOT06	M	Badaga	48.4	Tribe	Dravidian	Nilgiri	Tamil Nadu	AG
HOT07	M	Badaga	50.2	Tribe	Dravidian	Nilgiri	Tamil Nadu	AG
HOT08	M	Badaga	64	Tribe	Dravidian	Nilgiri	Tamil Nadu	GG
HOT09	M	Badaga	48.9	Tribe	Dravidian	Nilgiri	Tamil Nadu	AG
KRK04	M	Badaga	45.2	Tribe	Dravidian	Nilgiri	Tamil Nadu	AA
KRK06	M	Badaga	48.9	Tribe	Dravidian	Nilgiri	Tamil Nadu	AA
KRK07	M	Badaga	49.4	Tribe	Dravidian	Nilgiri	Tamil Nadu	AA
KRK09	M	Badaga	47.8	Tribe	Dravidian	Nilgiri	Tamil Nadu	GG
KRK10	M	Badaga	40	Tribe	Dravidian	Nilgiri	Tamil Nadu	AG
NAN01	M	Badaga	37.1	Tribe	Dravidian	Nilgiri	Tamil Nadu	AA
NAN02	M	Badaga	43.2	Tribe	Dravidian	Nilgiri	Tamil Nadu	AA
NAN03	M	Badaga	48	Tribe	Dravidian	Nilgiri	Tamil Nadu	AG
NAN04	M	Badaga	55.3	Tribe	Dravidian	Nilgiri	Tamil Nadu	AG
NAN06	M	Badaga	46.7	Tribe	Dravidian	Nilgiri	Tamil Nadu	AG
NAN07	M	Badaga	39.6	Tribe	Dravidian	Nilgiri	Tamil Nadu	AA
NAN08	M	Badaga	51	Tribe	Dravidian	Nilgiri	Tamil Nadu	GG
NAN09	M	Badaga	35.3	Tribe	Dravidian	Nilgiri	Tamil Nadu	AA
NAN10	M	Badaga	46.7	Tribe	Dravidian	Nilgiri	Tamil Nadu	AG
NAN11	M	Badaga	38.1	Tribe	Dravidian	Nilgiri	Tamil Nadu	AG
KOL03	M	Kota	41.6	Tribe	Dravidian	Nilgiri	Tamil Nadu	AA
KOL04	M	Kota	47.8	Tribe	Dravidian	Nilgiri	Tamil Nadu	AA
KUN01	M	Kota	54	Tribe	Dravidian	Nilgiri	Tamil Nadu	AA
KUN02	M	Kota	54.6	Tribe	Dravidian	Nilgiri	Tamil Nadu	AG
KUN03	M	Kota	43.3	Tribe	Dravidian	Nilgiri	Tamil Nadu	AG
KUN06	M	Kota	47.7	Tribe	Dravidian	Nilgiri	Tamil Nadu	AA
KUN07	M	Kota	40.8	Tribe	Dravidian	Nilgiri	Tamil Nadu	AA
KUN09	M	Kota	51.1	Tribe	Dravidian	Nilgiri	Tamil Nadu	AA
KUN10	M	Kota	42.5	Tribe	Dravidian	Nilgiri	Tamil Nadu	AA
KUN13	M	Kota	52.1	Tribe	Dravidian	Nilgiri	Tamil Nadu	AG
PUD03	M	Kota	28.3	Tribe	Dravidian	Nilgiri	Tamil Nadu	AG
PUD04	M	Kota	48.3	Tribe	Dravidian	Nilgiri	Tamil Nadu	AA
PUD05	M	Kota	42.3	Tribe	Dravidian	Nilgiri	Tamil Nadu	AA
PUD06	M	Kota	46.6	Tribe	Dravidian	Nilgiri	Tamil Nadu	AA
SHO01	M	Kota	52.7	Tribe	Dravidian	Nilgiri	Tamil Nadu	GG
SHO03	M	Kota	33.7	Tribe	Dravidian	Nilgiri	Tamil Nadu	GG
SHO05	M	Kota	44	Tribe	Dravidian	Nilgiri	Tamil Nadu	AA
SHO06	M	Kota	46.9	Tribe	Dravidian	Nilgiri	Tamil Nadu	AG
SHO08	M	Kota	37.9	Tribe	Dravidian	Nilgiri	Tamil Nadu	AA
TRI02	M	Kota	46.2	Tribe	Dravidian	Nilgiri	Tamil Nadu	AA
TRI03	M	Kota	44.5	Tribe	Dravidian	Nilgiri	Tamil Nadu	AG
TRI04	M	Kota	43.5	Tribe	Dravidian	Nilgiri	Tamil Nadu	AA
TRI07	M	Kota	36.3	Tribe	Dravidian	Nilgiri	Tamil Nadu	AA
TRI08	M	Kota	47.7	Tribe	Dravidian	Nilgiri	Tamil Nadu	AA
TRI09	M	Kota	43.9	Tribe	Dravidian	Nilgiri	Tamil Nadu	AA
TRI10	M	Kota	45.8	Tribe	Dravidian	Nilgiri	Tamil Nadu	AA
TRI12	M	Kota	54.3	Tribe	Dravidian	Nilgiri	Tamil Nadu	AG
BIK01	M	Toda	43.3	Tribe	Dravidian	Nilgiri	Tamil Nadu	AA
GAR04	M	Toda	42.6	Tribe	Dravidian	Nilgiri	Tamil Nadu	AG
KAS02	M	Toda	38.9	Tribe	Dravidian	Nilgiri	Tamil Nadu	AA
KOD01	M	Toda	45	Tribe	Dravidian	Nilgiri	Tamil Nadu	AG
KOD05	M	Toda	45.7	Tribe	Dravidian	Nilgiri	Tamil Nadu	AA
MUL01	M	Toda	49.9	Tribe	Dravidian	Nilgiri	Tamil Nadu	AA
MUL03	M	Toda	49	Tribe	Dravidian	Nilgiri	Tamil Nadu	AA
MUL05	M	Toda	38.7	Tribe	Dravidian	Nilgiri	Tamil Nadu	AA
MUT02	M	Toda	39.4	Tribe	Dravidian	Nilgiri	Tamil Nadu	AA
MUT05	M	Toda	42.2	Tribe	Dravidian	Nilgiri	Tamil Nadu	AA
MUT06	M	Toda	37.9	Tribe	Dravidian	Nilgiri	Tamil Nadu	AA
AAK03	M	Korku	67.4	Tribe	Austro-asiatic	Amravati	Maharashtra	GG
AAK04	F	Korku	43.7	Tribe	Austro-asiatic	Amravati	Maharashtra	AA
AAK05	M	Korku	59.6	Tribe	Austro-asiatic	Amravati	Maharashtra	AG
AAK06	M	Korku	56.1	Tribe	Austro-asiatic	Amravati	Maharashtra	GG
AAK07	M	Korku	62.8	Tribe	Austro-asiatic	Amravati	Maharashtra	GG
AAK11	M	Korku	51.8	Tribe	Austro-asiatic	Amravati	Maharashtra	AG
AAK12	M	Korku	47.2	Tribe	Austro-asiatic	Amravati	Maharashtra	GG
AAK13	M	Korku	51	Tribe	Austro-asiatic	Amravati	Maharashtra	AG
AAK14	M	Korku	51.9	Tribe	Austro-asiatic	Amravati	Maharashtra	AG
AAK15	M	Korku	45.4	Tribe	Austro-asiatic	Amravati	Maharashtra	AA
AMB01	F	Korku	46.3	Tribe	Austro-asiatic	Amravati	Maharashtra	GG
AMB03	F	Korku	54.6	Tribe	Austro-asiatic	Amravati	Maharashtra	GG
BER07	F	Korku	45.7	Tribe	Austro-asiatic	Amravati	Maharashtra	AG
BER15	F	Korku	56	Tribe	Austro-asiatic	Amravati	Maharashtra	AG
BHO01	M	Korku	36.1	Tribe	Austro-asiatic	Amravati	Maharashtra	AG
BHO02	F	Korku	41.8	Tribe	Austro-asiatic	Amravati	Maharashtra	AG
BHO06	M	Korku	50.1	Tribe	Austro-asiatic	Amravati	Maharashtra	GG
BHO13	F	Korku	44.4	Tribe	Austro-asiatic	Amravati	Maharashtra	GG
BHO17	M	Korku	40.6	Tribe	Austro-asiatic	Amravati	Maharashtra	AG
BHO18	F	Korku	66.8	Tribe	Austro-asiatic	Amravati	Maharashtra	GG
DAD07	M	Korku	65.8	Tribe	Austro-asiatic	Amravati	Maharashtra	GG
DHH01	M	Korku	40.1	Tribe	Austro-asiatic	Amravati	Maharashtra	AA
DHH02	M	Korku	55.7	Tribe	Austro-asiatic	Amravati	Maharashtra	GG
DHH03	F	Korku	49.4	Tribe	Austro-asiatic	Amravati	Maharashtra	GG
KHA05	M	Korku	47.1	Tribe	Austro-asiatic	Amravati	Maharashtra	AA
MAR02	M	Korku	51.3	Tribe	Austro-asiatic	Amravati	Maharashtra	GG
NIM03	F	Korku	53.1	Tribe	Austro-asiatic	Amravati	Maharashtra	GG
UMA01	M	Korku	52.7	Tribe	Austro-asiatic	Amravati	Maharashtra	GG
UMA03	M	Korku	59	Tribe	Austro-asiatic	Amravati	Maharashtra	AG
UMA04	M	Korku	64.3	Tribe	Austro-asiatic	Amravati	Maharashtra	GG
UMA05	M	Korku	57.1	Tribe	Austro-asiatic	Amravati	Maharashtra	AG
UMA08	M	Korku	54.3	Tribe	Austro-asiatic	Amravati	Maharashtra	GG
UMA09	M	Korku	57.6	Tribe	Austro-asiatic	Amravati	Maharashtra	GG
UMA10	M	Korku	49.3	Tribe	Austro-asiatic	Amravati	Maharashtra	GG
UMA11	M	Korku	60	Tribe	Austro-asiatic	Amravati	Maharashtra	GG
AMB05	F	Nihali	59.7	Tribe	Language isolate	Amravati	Maharashtra	AG
AMB06	M	Nihali	49.6	Tribe	Language isolate	Amravati	Maharashtra	AG
BER01	F	Nihali	47.2	Tribe	Language isolate	Amravati	Maharashtra	AA
BER02	F	Nihali	60.6	Tribe	Language isolate	Amravati	Maharashtra	GG
BER04	F	Nihali	60.2	Tribe	Language isolate	Amravati	Maharashtra	GG
BER09	F	Nihali	53.6	Tribe	Language isolate	Amravati	Maharashtra	GG
BHO03	F	Nihali	53.3	Tribe	Language isolate	Amravati	Maharashtra	GG
BHO10	M	Nihali	68	Tribe	Language isolate	Amravati	Maharashtra	GG
BHO11	M	Nihali	67.2	Tribe	Language isolate	Amravati	Maharashtra	GG
BHO12	M	Nihali	53.7	Tribe	Language isolate	Amravati	Maharashtra	GG
BHO16	M	Nihali	54.3	Tribe	Language isolate	Amravati	Maharashtra	GG
CHA03	M	Nihali	60.5	Tribe	Language isolate	Amravati	Maharashtra	AG
CHA04	M	Nihali	68	Tribe	Language isolate	Amravati	Maharashtra	GG
CHA05	M	Nihali	59.7	Tribe	Language isolate	Amravati	Maharashtra	AG
CHA06	M	Nihali	59.1	Tribe	Language isolate	Amravati	Maharashtra	AG
CHA08	M	Nihali	64.9	Tribe	Language isolate	Amravati	Maharashtra	GG
CHA09	M	Nihali	63	Tribe	Language isolate	Amravati	Maharashtra	GG
CHA10	M	Nihali	58.8	Tribe	Language isolate	Amravati	Maharashtra	GG
CHA11	M	Nihali	56.3	Tribe	Language isolate	Amravati	Maharashtra	GG
KAR07	M	Nihali	59.4	Tribe	Language isolate	Amravati	Maharashtra	GG
KHA01	M	Nihali	57.8	Tribe	Language isolate	Amravati	Maharashtra	GG
KHA02	F	Nihali	55.1	Tribe	Language isolate	Amravati	Maharashtra	AA
KHA04	F	Nihali	52.4	Tribe	Language isolate	Amravati	Maharashtra	GG
MAR05	F	Nihali	57.6	Tribe	Language isolate	Amravati	Maharashtra	AG
MAR06	M	Nihali	60	Tribe	Language isolate	Amravati	Maharashtra	AG
SON01	M	Nihali	56.9	Tribe	Language isolate	Amravati	Maharashtra	GG
SON03	F	Nihali	57.8	Tribe	Language isolate	Amravati	Maharashtra	GG
SON04	F	Nihali	57.3	Tribe	Language isolate	Amravati	Maharashtra	AG
SON05	M	Nihali	45.4	Tribe	Language isolate	Amravati	Maharashtra	AG
SON07	M	Nihali	57	Tribe	Language isolate	Amravati	Maharashtra	GG
SON08	M	Nihali	46.6	Tribe	Language isolate	Amravati	Maharashtra	GG
TEM06	M	Nihali	78.6	Tribe	Language isolate	Amravati	Maharashtra	GG
TEM10	M	Nihali	54.7	Tribe	Language isolate	Amravati	Maharashtra	AG
KAU1	M	Ror	44.95	Caste	Indo European	Karnal	Haryana	AA
KAU2	M	Ror	50.9	Caste	Indo European	Karnal	Haryana	AA
KAU4	M	Ror	46.9	Caste	Indo European	Karnal	Haryana	AG
KAU6	M	Ror	48.15	Caste	Indo European	Karnal	Haryana	AA
KAU7	M	Ror	39.7	Caste	Indo European	Karnal	Haryana	AA
KAU8	M	Ror	40.05	Caste	Indo European	Karnal	Haryana	AA
KAU10	M	Ror	45.3	Caste	Indo European	Karnal	Haryana	AA
AMI10	M	Ror	44.65	Caste	Indo European	Karnal	Haryana	AA
AMI11	M	Ror	37.35	Caste	Indo European	Karnal	Haryana	AA
AMI12	M	Ror	43.55	Caste	Indo European	Karnal	Haryana	AA
AMI13	M	Ror	42.6	Caste	Indo European	Karnal	Haryana	AA
AMI14	M	Ror	38.35	Caste	Indo European	Karnal	Haryana	AA
AMI15	M	Ror	43.15	Caste	Indo European	Karnal	Haryana	AA
AMI16	M	Ror	48.85	Caste	Indo European	Karnal	Haryana	AG
UCH3	M	Ror	38.8	Caste	Indo European	Karnal	Haryana	AA
UCH4	M	Ror	41.25	Caste	Indo European	Karnal	Haryana	AA
UCH5	M	Ror	37.65	Caste	Indo European	Karnal	Haryana	AA
UCH6	M	Ror	37.45	Caste	Indo European	Karnal	Haryana	AA
UCH7	M	Ror	45.05	Caste	Indo European	Karnal	Haryana	AA
UCH8	M	Ror	41.7	Caste	Indo European	Karnal	Haryana	AA
SUB1	M	Ror	36.95	Caste	Indo European	Karnal	Haryana	AA
SUB2	M	Ror	42.4	Caste	Indo European	Karnal	Haryana	AA
SUB3	F	Ror	48.6	Caste	Indo European	Karnal	Haryana	AA
SUB4	F	Ror	47.45	Caste	Indo European	Karnal	Haryana	AA
SUB5	M	Ror	47.5	Caste	Indo European	Karnal	Haryana	AA
SUB7	F	Ror	44.8	Caste	Indo European	Karnal	Haryana	AA
SUB9	F	Ror	41.1	Caste	Indo European	Karnal	Haryana	AA
SUB12	M	Ror	39.2	Caste	Indo European	Karnal	Haryana	AA
ARJ1	M	Ror	38.5	Caste	Indo European	Karnal	Haryana	AA
ARJ2	F	Ror	53.7	Caste	Indo European	Karnal	Haryana	AA
ARJ4	M	Ror	42.15	Caste	Indo European	Karnal	Haryana	AA
ARJ5	M	Ror	39.55	Caste	Indo European	Karnal	Haryana	AA
ARJ6	M	Ror	37.1	Caste	Indo European	Karnal	Haryana	AA
ARJ7	F	Ror	40.6	Caste	Indo European	Karnal	Haryana	AA
ARJ8	F	Ror	38.65	Caste	Indo European	Karnal	Haryana	AG
ARJ9	F	Ror	39.15	Caste	Indo European	Karnal	Haryana	AA
ARJ11	F	Ror	40.2	Caste	Indo European	Karnal	Haryana	AA
RAI1	M	Ror	40.45	Caste	Indo European	Karnal	Haryana	AA
RAI2	M	Ror	40.2	Caste	Indo European	Karnal	Haryana	AG
RAI4	M	Ror	40.2	Caste	Indo European	Karnal	Haryana	AG
RAI5	M	Ror	43.15	Caste	Indo European	Karnal	Haryana	AA
RAI6	M	Ror	37.2	Caste	Indo European	Karnal	Haryana	AA
RAI12	F	Ror	37.25	Caste	Indo European	Karnal	Haryana	AA
RAI13	M	Ror	41.8	Caste	Indo European	Karnal	Haryana	AA
SB 001	M	Brahmin	41.8667	Caste	Dravidian*	Madurai	Tamil Nadu	AG
SB 002	M	Brahmin	39	Caste	Dravidian	Madurai	Tamil Nadu	AA
SB 003	M	Brahmin	59.7667	Caste	Dravidian	Madurai	Tamil Nadu	AA
SB 004	M	Brahmin	34.8	Caste	Dravidian	Madurai	Tamil Nadu	AA
SB 005	M	Brahmin	44.0667	Caste	Dravidian	Madurai	Tamil Nadu	AA
SB 006	M	Brahmin	43.1333	Caste	Dravidian	Madurai	Tamil Nadu	AG
SB 007	M	Brahmin	36.3667	Caste	Dravidian	Madurai	Tamil Nadu	AA
SB 008	M	Brahmin	41.6667	Caste	Dravidian	Madurai	Tamil Nadu	AA
SB 009	M	Brahmin	37	Caste	Dravidian	Madurai	Tamil Nadu	AA
SB 010	M	Brahmin	36.7667	Caste	Dravidian	Madurai	Tamil Nadu	AA
SB 011	M	Brahmin	34.3667	Caste	Dravidian	Madurai	Tamil Nadu	AA
SB 012	M	Brahmin	44.2667	Caste	Dravidian	Madurai	Tamil Nadu	AG
SB 013	M	Brahmin	38.5333	Caste	Dravidian	Madurai	Tamil Nadu	AG
SB 014	M	Brahmin	43.3333	Caste	Dravidian	Madurai	Tamil Nadu	AG
SB 015	M	Brahmin	41.3667	Caste	Dravidian	Madurai	Tamil Nadu	AG
SB 016	M	Brahmin	42.8667	Caste	Dravidian	Madurai	Tamil Nadu	AA
SB 017	M	Brahmin	38	Caste	Dravidian	Madurai	Tamil Nadu	AA
SB 019	M	Brahmin	45.7	Caste	Dravidian	Madurai	Tamil Nadu	AG
SB 020	M	Brahmin	40.5333	Caste	Dravidian	Madurai	Tamil Nadu	AA
SB 022	M	Brahmin	37.9	Caste	Dravidian	Madurai	Tamil Nadu	AG
* - This is according to the present day language spoken in the region.
