# Supplementary material for: The Light Skin Allele of SLC24A5 in South Asians and Europeans Shares Identity by Descent
Source: PLoS Genet. 2013 Nov 7;9(11):e1003912. doi: 10.1371/journal.pgen.1003912 (PMC3820762; doi:10.1371/journal.pgen.1003912)
Supplement: Table S3 — Effect of rs1426654 genotypes on skin pigmentation variation among individuals of Cohort A. (A) Estimated average melanin index (MI) for SLC24A5 rs1426654 genotypes. (B) Difference in estimated mean melanin index (in melanin units) for the rs1426654 genotypes. (XLSX) [file pgen.1003912.s008.xlsx]

## Sheet: S3
Table S3. Effect of rs1426654 genotypes on skin pigmentation variation among individuals of Cohort A.
(A) Estimated average melanin index (MI) for SLC24A5 rs1426654 genotypes.
	rs1426654 genotypes	Estimated means	95% lower CI	95% higher CI
Male (n=912)	AA	42.04	41.64	42.45
	AG	44.67	44.09	45.25
	GG	49.63	48.68	50.58
Female (n=316)	AA	39.91	39.34	40.49
	AG	43.69	42.89	44.48
	GG	47.17	45.54	48.81
(B) Difference in estimated mean melanin index (in melanin units) for the rs1426654 genotypes.
		Difference in estimated means	95% lower CI	95% higher CI
Total (n=1228)	AA vs AG	2.94	2.34	3.54
	AG vs GG	4.54	3.65	5.43
	AA vs GG	7.48	6.65	8.3
CI- confidence intervals
Note: Mean melanin indices and difference betwen genotypes were estimated from imputed datset generated by the multiple imputation.
