# Supplementary material for: The Light Skin Allele of SLC24A5 in South Asians and Europeans Shares Identity by Descent
Source: PLoS Genet. 2013 Nov 7;9(11):e1003912. doi: 10.1371/journal.pgen.1003912 (PMC3820762; doi:10.1371/journal.pgen.1003912)
Supplement: Table S4 — Sample description of populations under all the three cohorts (A–C) and their average rs1426654-A allele frequency. (XLSX) [file pgen.1003912.s009.xlsx]

## Sheet: S4
Table S4. Sample description of populations under all the three cohorts (A-C) and their average rs1426654-A allele frequency.
Sl no	Population	Cohort	District	State	Social status	Linguistic affiliationa	N	rs1426654-A allele frequency
1a	BRAHMINS A	Cohort C	DIFF DISTRICTS	UTTAR PRADESH	Caste	Indo-European	210	0.795238
1b	BRAHMINS B	Cohort C	REWA	MADHYA PRADESH	Caste	Indo-European	21	0.809524
1c	BRAHMINS C (KASHMIRI PANDIT)	Cohort C	JAMMU	JAMMU N KASHMIR	Caste	Indo-European	34	0.955882
1d	BRAHMINS D	Cohort C	HYDERABAD	ANDHRA PRADESH	Caste	Dravidian	12	0.666667
1e	BRAHMINS E	Cohort B	MADURAI	TAMIL NADU	Caste	Dravidian	20	0.8
1f	BRAHMINS F	Cohort C	AURANGABAD	BIHAR	Caste	Indo-European	4	0.875
2	KSHTRIYA	Cohort C	JAUNPUR	UTTAR PRADESH	Caste	Indo-European	38	0.842105
3	KOL	Cohort C	SIDHI	UTTAR PRADESH	Tribe	Indo-European	42	0.654762
4	THARU	Cohort C	GORAKHPUR	UTTAR PRADESH	Tribe	Indo-European	46	0.293478					<
5	CHAMAR	Cohort C	VARANASI	UTTAR PRADESH	Tribe	Indo-European	31	0.677419
6	DHARKAR	Cohort C	VARANASI	UTTAR PRADESH	Tribe	Indo-European	28	0.660714
7	DUSADH	Cohort C	DEORIA	UTTAR PRADESH	Tribe	Indo-European	27	0.518519
8	KANJAR	Cohort C	KANPUR	UTTAR PRADESH	Tribe	Indo-European	25	0.7
9	LOW CASTE	Cohort C	VARANASI	UTTAR PRADESH	Caste	Indo-European	30	0.783333
10	HO	Cohort C	BEGUSARAI	BIHAR	Tribe	Austroasiatic	11	0.0454545
11	JUANG	Cohort C	SAMABALPUR	ORISSA	Tribe	Austroasiatic	27	0.0740741
12	BONDA	Cohort C	KORAPUT	ORISSA	Tribe	Austroasiatic	14	0
13	GADABA	Cohort C	KORAPUT	ORISSA	Tribe	Austroasiatic	5	0.3
14	SAVARA	Cohort C	KORAPUT	ORISSA	Tribe	Austroasiatic	15	0.0333333
15	PANIYA	Cohort C	WAYANAD	KERALA	Tribe	Dravidian	18	0.194444
16	MALAYAN	Cohort C	WAYANAD	KERALA	Tribe	Dravidian	16	0.40625
17	ORAON	Cohort C	HOSHANGABAD	MADHYA PRADESH	Tribe	Dravidian	5	0.5
18	MAWASI	Cohort C	BHOPAL	MADHYA PRADESH	Tribe	Austroasiatic	9	0.333333
19	BIRHOR	Cohort C	RAIPUR	CHATTISGARH	Tribe	Austroasiatic	4	0.125
20	ASUR	Cohort C	PALAMU	JHARKHAND	Tribe	Austroasiatic	12	0.5
21	BENGALI	Cohort C	KOLKATA	WEST BENGAL	Caste	Indo-European	21	0.642857
22	URALI	Cohort C	CANNANORE	KERALA	Tribe	Dravidian	8	0.3125
23	KUNABHI	Cohort C	DHARWAR	KARNATAKA	Tribe	Dravidian	18	0.361111
24	PARSI	Cohort C	MUMBAI	MAHARASHTRA	Religious group	Indo-European	13	1
25	GOND	Cohort C	VIDISHA	MADHYA PRADESH	Tribe	Dravidian	20	0.375
26	KHASI	Cohort C	EAST KHASI HILLS	MEGHALAYA	Tribe	Tibeto-Burman	20	0.075
27	MIXED TRIBE	Cohort C	DHULE	MAHARASHTRA	Tribe	Indo-European	11	1
28	NAGA	Cohort C	KOHIMA	NAGALAND	Tribe	Tibeto-Burman	15	0
29	GARO	Cohort C	TURA	MEGHALAYA	Tribe	Tibeto-Burman	6	0
30	BHIL	Cohort C	JODHPUR	RAJASTHAN	Tribe	Indo-European	19	0.710526
31	MEGHAWAL	Cohort C	BIKANER	RAJASTHAN	Tribe	Indo-European	9	0.722222
32	GUJARATI	Cohort C	DIFF DISTRICTS	GUJARAT	Caste	Indo-European	33	0.924242
33	LAMABADI	Cohort C	DIFF DISTRICTS	ANDHRA PRADESH	Tribe	Dravidian	7	1
34	RAJPUTS	Cohort C	DIFF DISTRICTS	RAJASTHAN	Caste	Indo-European	7	0.857143
35	PUNJABI	Cohort C	DIFF DISTRICTS	PUNJAB	Caste	Indo-European	28	0.946429
36	MOOR	Cohort C	DIFF DISTRICTS	SRI LANKA	Tribe	Dravidian	13	0.538462
37	MUSHAR	Cohort C	VARANASI	UTTAR PRADESH	Tribe	Indo-European	8	0.4375
38	ONGE	Cohort C	DIFF ISLANDS	ANDAMAN & NICOBAR ISLANDS	Tribe	Andamanese	9	0
39	ANDAMANESE	Cohort C	DIFF ISLANDS	ANDAMAN & NICOBAR ISLANDS	Tribe	Andamanese	17	0
40	KANETS	Cohort C	DIFF DISTRICTS	HIMACHAL PRADESH	Tribe	Indo-European	27	0.777778
41	VAISHYA	Cohort C	MIRZAPUR	UTTAR PRADESH	Caste	Indo-European	13	0.769231
42	MUSLIMS	Cohort C	LUCKNOW	UTTAR PRADESH	Religious group	Indo-European	13	0.807692
43	YADAVA	Cohort B	MADURAI	TAMIL NADU	Caste	Dravidian	27	0.31
44	TODA	Cohort B	NILGIRI HILLS	TAMIL NADU	Tribe	Dravidian	11	0.9
45	KOTA	Cohort B	NILGIRI HILLS	TAMIL NADU	Tribe	Dravidian	27	0.8
46	KURUMBA	Cohort B	NILGIRI HILLS	TAMIL NADU	Tribe	Dravidian	24	0.13
47a	NIHALI	Cohort B	AMRAVATI	MAHARASHTRA	Tribe	Language isolate	33	0.21
47b	NIHALI	Cohort C	BULDANA	MAHARASHTRA	Tribe	Language isolate	35	0.27
48	KORKU	Cohort B	AMRAVATI	MAHARASHTRA	Tribe	Dravidian	35	0.27
49	BADAGA	Cohort B	NILGIRI HILLS	TAMIL NADU	Tribe	Dravidian	31	0.56
50	KAPU	Cohort A	DIFF DISTRICTS	ANDHRA PRADESH	Caste	Dravidian	46	0.521739
51	NAIDU	Cohort A	DIFF DISTRICTS	ANDHRA PRADESH	Caste	Dravidian	26	0.634615
52	REDDY	Cohort A	DIFF DISTRICTS	ANDHRA PRADESH	Caste	Dravidian	170	0.602941
53	SAURASHTRIAN	Cohort B	MADURAI	TAMIL NADU	Caste	Dravidian	25	0.7
54	ROR	Cohort B	KARNAL	HARYANA	Caste	Indo-European	44	0.94
a This is based on the present day language spoken in the region.
