# Supplementary material for: The Light Skin Allele of SLC24A5 in South Asians and Europeans Shares Identity by Descent
Source: PLoS Genet. 2013 Nov 7;9(11):e1003912. doi: 10.1371/journal.pgen.1003912 (PMC3820762; doi:10.1371/journal.pgen.1003912)
Supplement: Table S6 — Average rs1426654-A allele frequency according to their linguistic and geographic divisions. (XLSX) [file pgen.1003912.s011.xlsx]

## Sheet: S6
Table S6. Average rs1426654-A allele frequency according to their linguistic and geographic divisions.
Linguistic affiliation	N	AA	AG	GG	rs1426654 A allele frequency (Mean)	Std dev
Indo-European	667	437	173	57	0.771642	0.12865
Dravidian	472	155	169	148	0.481917	0.211813
Austroasiatic	90	4	16	70	0.132921	0.100512
Tibeto-Burman	21	0	0	21	0	0
Geographyb
North	538	312	152	74	0.696294	0.176033
North west	100	80	16	4	0.867965	0.1331
North East	41	0	3	38	0.0375	0.053033
South	462	176	160	126	0.553048	0.22
East	91	13	22	56	0.274885	0.26228
West	101	34	26	41	0.48	0.39
Central	41	15	19	7	0.592262	0.307255
b Geographical divisions according to Sahoo et al (2006) with slight modification.
North - Jammu and Kashmir, Himanchal Pradesh, Uttaranchal, Uttar Pradesh
Northwest - Rajasthan, Haryana and Punjab
East - Bihar, Jharkhand, West-Bengal and Orissa
North East - Assam, Mizoram, Nagaland, Meghalaya, Tripura, Manipur and Arunachal Pradesh.
Central - Madhya Pradesh and Chhattisgarh
West - Gujarat, Maharashtra
South - Andhra Pradesh, Karnataka, Tamil Nadu, Pondicherry and Kerala
Note : Here the means were calculated using the population averages from Table S5.
