# Supplementary material for: The Light Skin Allele of SLC24A5 in South Asians and Europeans Shares Identity by Descent
Source: PLoS Genet. 2013 Nov 7;9(11):e1003912. doi: 10.1371/journal.pgen.1003912 (PMC3820762; doi:10.1371/journal.pgen.1003912)
Supplement: Table S7 — rs1426654-A allele frequency across the world populations based on published datasets. (XLSX) [file pgen.1003912.s012.xlsx]

## Sheet: S7
Table S7. rs1426654-A allele frequency across the world populations based on published datasets.
Population	Geographic origin	N	Latitude	Longitude	rs1426654-A allele freq	Study source
Biaka pygmies	Central Afr	64	4	17	0.03	Norton et al 2007 [19]
Mbuti pygmies	Democratic Republic of Congo	30	1	29	0	Norton et al 2007 [19]
Mandenka	Senegal	48	12	-12	0.23	Norton et al 2007 [19]
Yoruba	Nigeria	50	8	5	0.1	Norton et al 2007 [19]
Bantu N.E	Kenya	24	-3	37	0	Norton et al 2007 [19]
San	Namidia	14	-21	20	0.07	Norton et al 2007 [19]
Bantu S.E	South Africa	10	-28.5	28.5	0	Norton et al 2007 [19]
Bantu S.W	South Africa	6	-20.5	18.5	0.17	Norton et al 2007 [19]
Mozabite	Algeria (Mzab)	60	32	3	0.87	Norton et al 2007 [19]
Bedouin	Israel (Negev)	96	31	35	0.97	Norton et al 2007 [19]
Druze	Israel (Carmel)	94	32	35	1	Norton et al 2007 [19]
Palestinian	Israel (Central)	102	32	35.5	0.99	Norton et al 2007 [19]
Brahui	Pakistan	50	30.5	66.5	1	Norton et al 2007 [19]
Balochi	Pakistan	50	30.5	66	0.98	Norton et al 2007 [19]
Hazara	Pakistan	48	33.5	70	0.61	Norton et al 2007 [19]
Makrani	Pakistan	50	26	63.5	0.92	Norton et al 2007 [19]
Sindhi	Pakistan	50	25.5	69	0.83	Norton et al 2007 [19]
Pathan	Pakistan	48	33.5	70.5	0.96	Norton et al 2007 [19]
Kalash	Pakistan	50	36	71.5	1	Norton et al 2007 [19]
Burusho	Pakistan	50	36.5	74	0.98	Norton et al 2007 [19]
Han	China	88	32.5	114	0.01	Norton et al 2007 [19]
Tujia	China	20	29	109	0	Norton et al 2007 [19]
Yizu	China	20	28	103	0	Norton et al 2007 [19]
Miaozu	China	20	28	109	0	Norton et al 2007 [19]
Oroqen	China	20	50.5	126.5	0.15	Norton et al 2007 [19]
Daur	China	20	48.5	124	0.1	Norton et al 2007 [19]
Mongola	China	20	48.5	119	0.15	Norton et al 2007 [19]
Hezhen	China	18	47.5	133.5	0	Norton et al 2007 [19]
Xibo	China	18	43.5	81.5	0.19	Norton et al 2007 [19]
Uygur	China	20	44	81	0.5	Norton et al 2007 [19]
Dai	China	20	21	100	0	Norton et al 2007 [19]
Lahu	China	20	22	100	0	Norton et al 2007 [19]
She	China	20	27	119	0	Norton et al 2007 [19]
Naxi	China	20	26	100	0	Norton et al 2007 [19]
Tu	China	20	36	101	0.05	Norton et al 2007 [19]
Yakut	Siberia	50	63	129.5	0.24	Norton et al 2007 [19]
Japanese	Japan	58	38	138	0	Norton et al 2007 [19]
Cambodian	Cambodia	22	12	105	0.09	Norton et al 2007 [19]
Papuan	New Guinea	34	-4	143	0	Norton et al 2007 [19]
NAN Melanasian	Bougainville	38	-6	155	0	Norton et al 2007 [19]
French	France	58	46	2	1	Norton et al 2007 [19]
French Basque	France	48	43	0	1	Norton et al 2007 [19]
Sardinian	Italy	56	40	9	0.98	Norton et al 2007 [19]
Northern Italian	Italy	48	46	10	1	Norton et al 2007 [19]
Tuscan	Italy	16	43	11	1	Norton et al 2007 [19]
Orcadian	Orkney Islands	32	59	-3	1	Norton et al 2007 [19]
Adygei	Russia Caucasus	34	44	39	1	Norton et al 2007 [19]
Russian	Russia	50	61	40	1	Norton et al 2007 [19]
Irani	Iran	20	33.68	51.17	0.925	Norton et al 2007 [19]
Belorussian	Belarus	10	53.33	27.4	0.95	Norton et al 2007 [19]
Tajik	Tajikistan	14	38.7	70	0.928571	Yunusbayev et al 2011 [27]
Turkmen	Turkmenistan	14	39.02	58.8	0.857143	Yunusbayev et al 2011 [27]
Uzbek	Uzbekistan	15	40.68	66.81	0.6	Behar et al 2010 [28]
Yemenese	Yemen	10	14.57	46.1	0.65	Behar et al 2010 [28]
Mordivin	Russia	15	54.1	45.1	1	Yunusbayev et al 2011 [27]
Chuvash	Russia	17	56.08	47.14	0.970588	Behar et al 2010 [28]
Turk	Turkey	19	39.2	34.07	0.894737	Behar et al 2010 [28]
Orang Asli	Peninsular Malaysia	492	4.19	103.72	0.01	Ang et al 2012 [33]
Afar	East Africa	12	12	41	0.25	Pagani et al 2012 [71]
Amhara	East Africa	26	10	39	0.576923	Pagani et al 2012 [71]
Anuak	East Africa	23	8	34	0	Pagani et al 2012 [71]
Ari blacksmith	East Africa	17	6	37	0.117647	Pagani et al 2012 [71]
Ari cultivator	East Africa	24	6	37	0.229167	Pagani et al 2012 [71]
Somali	East Africa	40	9	42	0.55	Pagani et al 2012 [71]
Gumuz	East Africa	19	11	35.5	0.0789474	Pagani et al 2012 [71]
Oromo	East Africa	21	8	37	0.380952	Pagani et al 2012 [71]
Sudanese	East Africa	24	4.85	31.6	0.0208333	Pagani et al 2012 [71]
Tygray	East Africa	21	9	38	0.571429	Pagani et al 2012 [71]
Wolayta	East Africa	8	6	37	0.625	Pagani et al 2012 [71]
Reference : 71. Pagani L, Kivisild T, Tarekegn A, Ekong R, Plaster C, et al. (2012) Ethiopian Genetic Diversity Reveals Linguistic Stratification and Complex Influences on the Ethiopian Gene Pool. Am J Hum Genet.
