# Supplementary material for: The Light Skin Allele of SLC24A5 in South Asians and Europeans Shares Identity by Descent
Source: PLoS Genet. 2013 Nov 7;9(11):e1003912. doi: 10.1371/journal.pgen.1003912 (PMC3820762; doi:10.1371/journal.pgen.1003912)
Supplement: Table S8 — List of populations included in the ADMIXTURE run along with their geographic region and source of study. (XLSX) [file pgen.1003912.s013.xlsx]

## Sheet: S8
Table S8. List of populations included in the ADMIXTURE run along with their geographic region and source of study.
Population	Geographic location	Study source
San	African	Li et al 2008 [72]
Pygmies	African	Li et al 2008 [72]
Bantus	African	Li et al 2008 [72]
Mandenkas	African	Li et al 2008 [72]
Yorubas	African	Behar et al 2010 [28]
Ethiopians	African	Behar et al 2010 [28]
Yemenese	North Africa and Middle East	Behar et al 2010 [28]
Bedouins	North Africa and Middle East	Li et al 2008 [72]
Palestinians	North Africa and Middle East	Li et al 2008 [72]
Druze	North Africa and Middle East	Li et al 2008 [72]
Iranians	North Africa and Middle East	Behar et al 2010 [28]
Orcadians	Europe	Li et al 2008 [72]
Spaniards	Europe	Li et al 2008 [72]
French	Europe	Li et al 2008 [72]
Basques	Europe	Li et al 2008 [72]
Sardinians	Europe	Li et al 2008 [72]
Italians	Europe	Li et al 2008 [72]
Tuscans	Europe	Li et al 2008 [72]
Lithuanians	Europe	Behar et al 2010 [28]
Belorussians	Europe	Behar et al 2010 [28]
Russians	Europe	Li et al 2008 [72]
Mordovins	Europe	Yunusbayev et al 2012 [27]
Chuvashs	Europe	Behar et al 2010 [28]
Armenians	Caucasus	Yunusbayev et al 2012 [27]
Bulgarians	Europe	Yunusbayev et al 2012 [27]
Romanians	Europe	Behar et al 2010 [28]
Ukranians	Europe	Yunusbayev et al 2012 [27]
Georgians	Caucasus	Behar et al 2010 [28]
Turks	North Africa and Middle East	Behar et al 2010 [28]
Turkmens	North Africa and Middle East	Yunusbayev et al 2012 [27]
Abhkasians	Caucasus	Yunusbayev et al 2012 [27]
Balkars	Caucasus	Yunusbayev et al 2012 [27]
Ossetians	Caucasus	Yunusbayev et al 2012 [27]
Chechens	Caucasus	Yunusbayev et al 2012 [27]
Lezgins	Caucasus	Behar et al 2010 [28]
Kumyks	Caucasus	Yunusbayev et al 2012 [27]
Nogais	Caucasus	Yunusbayev et al 2012 [27]
Tajiks	Central Asia	Yunusbayev et al 2012 [27]
Uzbeks	Central Asia	Behar et al 2010 [28]
Hazara	South Asia	Li et al 2008 [72]
Pathan	South Asia	Li et al 2008 [72]
Burusho	South Asia	Li et al 2008 [72]
Balochi	South Asia	Li et al 2008 [72]
Brahui	South Asia	Li et al 2008 [72]
Makrani	South Asia	Li et al 2008 [72]
Sindhi	South Asia	Li et al 2008 [72]
GIH	South Asia	Altshuler et al 2010 [73]
Bhil	South Asia	Reich et al. 2009 [25] /Metspalu et al. 2011 [24]
Meghawal	South Asia	Metspalu et al 2011 [24]
Kashmiri Pandit	South Asia	Metspalu et al 2011 [24]
Brahmins_UP	South Asia	Metspalu et al 2011 [24]
Kshatriya	South Asia	Metspalu et al 2011 [24]
Vaish	South Asia	Metspalu et al 2011 [24]
Lodi	South Asia	Reich et al. 2009 [25]
Chamar	South Asia	Metspalu et al 2011 [24]
Dharkar	South Asia	Metspalu et al 2011 [24]
Dusadh	South Asia	Metspalu et al 2011 [24]
Kanjar	South Asia	Metspalu et al 2011 [24]
Kol	South Asia	Metspalu et al 2011 [24]
Low caste	South Asia	Metspalu et al 2011 [24]
Tharu	South Asia	Reich et al. 2009 [25] /Metspalu et al. 2011 [24]
Central India mix	South Asia	Metspalu et al 2011 [24]
Gond	South Asia	Metspalu et al 2011 [24]
Kamsali	South Asia	Reich et al. 2009 [25]
Madiga	South Asia	Reich et al. 2009 [25]
Mala	South Asia	Reich et al. 2009 [25]
Naidu	South Asia	Reich et al. 2009 [25]
Velama	South Asia	Reich et al. 2009 [25] /Metspalu et al. 2011 [24]
Vysya	South Asia	Reich et al. 2009 [25]
Chenchu	South Asia	Reich et al. 2009 [25] /Metspalu et al. 2011 [24]
Halakipikki	South Asia	Metspalu et al 2011 [24]
Halaki	South Asia	Reich et al. 2009 [25]
Kannadi	South Asia	Metspalu et al 2011 [24]
Malayan	South Asia	Metspalu et al 2011 [24]
Paniya	South Asia	Metspalu et al 2011 [24]
Sakilli	South Asia	Metspalu et al 2011 [24]
Kurumba	South Asia	Reich et al. 2009 [25] /Metspalu et al. 2011 [24]
Kallar	South Asia	Metspalu et al 2011 [24]
Pulliyar	South Asia	Metspalu et al 2011 [24]
Munda North	South Asia	Reich et al. 2009 [25] /Metspalu et al. 2011 [24]
Munda South	South Asia	Reich et al. 2009 [25] /Metspalu et al. 2011 [24]
Khasi	South Asia	Chaubey et al. 2011 [26]
Indian TB	South Asia	Reich et al. 2009 [25] /Metspalu et al. 2011 [24]
Burmese	East Asia	Chaubey et al. 2011 [26]
Cambodian	East Asia	Li et al 2008 [72]
Dai	East Asia	Li et al 2008 [72]
Lahu	East Asia	Li et al 2008 [72]
Miazou	East Asia	Li et al 2008 [72]
Naxi	East Asia	Li et al 2008 [72]
She	East Asia	Li et al 2008 [72]
Yizu	East Asia	Li et al 2008 [72]
Tujia	East Asia	Li et al 2008 [72]
Han	East Asia	Li et al 2008 [72]
Tu	East Asia	Li et al 2008 [72]
Xibo	East Asia	Li et al 2008 [72]
Daur	East Asia	Li et al 2008 [72]
Hezhen	East Asia	Li et al 2008 [72]
Oroquen	East Asia	Li et al 2008 [72]
Mongola	East Asia	Li et al 2008 [72]
Japanese	East Asia	Li et al 2008 [72]
Melanasian	Oceania	Li et al 2008 [72]
Papuan	Oceania	Li et al 2008 [72]
Reference : 72. Li JZ, Absher DM, Tang H, Southwick AM, Casto AM, et al. (2008) Worldwide human relationships inferred from genome-wide patterns of variation. science 319: 1100–1104.
73. Altshuler DM, Gibbs RA, Peltonen L, Dermitzakis E, Schaffner SF, et al. (2010) Integrating common and rare genetic variation in diverse human populations. Nature 467: 52–58.
