# Supplementary material for: The Light Skin Allele of SLC24A5 in South Asians and Europeans Shares Identity by Descent
Source: PLoS Genet. 2013 Nov 7;9(11):e1003912. doi: 10.1371/journal.pgen.1003912 (PMC3820762; doi:10.1371/journal.pgen.1003912)
Supplement: Table S10 — Variation among the resequencing project samples, for a tetranucleotide (GAAA) repeat at genomic position 48412029 in 5′ flanking region of the SLC24A5 gene. (XLSX) [file pgen.1003912.s015.xlsx]

## Sheet: S10
Table S10. Variation among the resequencing project samples, for a tetranucleotide (GAAA) repeat at genomic position 48412029 in 5' flanking region of the SLC24A5 gene.
Sample ID	Population	Region	Haplogroupa for chromosome A	Haplogroupa for chromosome B	CHR A	CHR B
Bia_3	Biaka Pygmies	Sub-Saharan Africa	D	G	6	7
Mbu_4	Mbuti Pygmies	Sub-Saharan Africa	G	A	9	13
Mbu_5	Mbuti Pygmies	Sub-Saharan Africa	D	A	6	6
Man_6	Mandenka	Sub-Saharan Africa	H	A	10	11
Man_7	Mandenka	Sub-Saharan Africa	C	C	9	12
Yor_8	Yoruba	Sub-Saharan Africa	G	C	11	13
Ban_10	Bantu N.E.	Sub-Saharan Africa	G	C	9	12
Ban_11	Bantu N.E.	Sub-Saharan Africa	G	G	9	10
Ban_12	Bantu N.E.	Sub-Saharan Africa	C	A	11	12
Ban_13	Bantu N.E.	Sub-Saharan Africa	D	D	6	14
Ban_14	Bantu N.E.	Sub-Saharan Africa	A	G	9	10
San_15	San	Sub-Saharan Africa	B	B	3	5
San_16	San	Sub-Saharan Africa	H	B	4	9
San_17	San	Sub-Saharan Africa	B	B	3	3
Ban_18	Bantu S.E. Pedi	Sub-Saharan Africa	C	D	11	11
Ban_19	Bantu S.E. S.Sotho	Sub-Saharan Africa	B	G	5	11
Ban_20	Bantu S.E. Tswana	Sub-Saharan Africa	C	B	8	11
Ban_21	Bantu S.E. Zulu	Sub-Saharan Africa	G	C	8	10
Ban_22	Bantu S.W. Herero	Sub-Saharan Africa	D	B	5	8
Ban_23	Bantu S.W. Ovambo	Sub-Saharan Africa	C	G	10	11
Moz_24	Mozabite	North Africa/Middle East	G	G	9	12
Moz_25	Mozabite	North Africa/Middle East	H	H	8	9
Bed_26	Bedouin	North Africa/Middle East	H	H	8	10
Dru_27	Druze	North Africa/Middle East	H	H	9	11
Dru_28	Druze	North Africa/Middle East	H	H	11	13
Pal_29	Palestinian	North Africa/Middle East	H	H	10	11
Sin_33	Sindhi	Pakistan	H	H	10	11
Pat_34	Pathan	Pakistan	H	H	10	10
Bur_35	Burusho	Pakistan	H	H	9	10
Han_36	Han	East Asia	G	D	10	10
Han_37	Han	East Asia	F	D	10	11
Tuj_39	Tujia	East Asia	D	D	6	9
Yiz_40	Yizu	East Asia	G	D	6	9
Mia_41	Miaozu	East Asia	E	G	7	10
Mon_42	Mongola	East Asia	D	A	7	10
Uyg_43	Uygur	North & Central Asia	H	H	9	10
Dai_44	Dai	East Asia	G	G	10	13
Yak_47	Yakut	North & Central Asia	H	G	7	7
Jap_49	Japanese	East Asia	G	E	8	10
Jap_50	Japanese	East Asia	A	G	8	10
Cam_51	Cambodian	East Asia	G	E	7	11
Cam_52	Cambodian	East Asia	G	D	7	9
Pap_53	Papuan	Melanesia	D	D	7	9
Pap_54	Papuan	Melanesia	D	D	6	7
Pap_55	Papuan	Melanesia	D	D	8	10
Pap_56	Papuan	Melanesia	D	D	6	11
NAN_57	NAN Melanesian	Melanesia	G	D	5	8
NAN_58	NAN Melanesian	Melanesia	D	D	5	6
NAN_59	NAN Melanesian	Melanesia	D	D	4	6
Fre_60	French	Europe	H	H	9	10
Fre_61	French	Europe	H	H	9	10
Fre_62	French Basque	Europe	H	H	10	11
Fre_63	French Basque	Europe	H	H	9	13
Sar_64	Sardinian	Europe	H	H	10	11
Tus_65	Tuscan	Europe	H	H	10	12
Orc_66	Orcadian	Europe	H	H	10	11
Rus_67	Russian	Europe	H	H	8	10
Pim_68	Pima	Native America	G	A	8	10
May_69	Maya	Native America	G	D	8	10
Kar_70	Karitiana	Native America	G	G	8	10
Sur_71	Surui	Native America	G	A	8	10
EE72	Estonian	Europe	H	H	8	10
EE73	Estonian	Europe	H	H	9	10
IND74	UP_Brahmin	India	H	H	8	9
IND75	UP_caste	India	H	F	6	9
IND76	Meena_RAJ	India	H	H	9	10
IND77	Lambadi_AP	India	H	D	6	12
IND78	S.Ind_78 A382	India	G	G	10	11
IND79	Garo_Megh	India	H	B	7	10
IND80	Uttaranch_Brahm	India	H	H	10	11
IND81	OR34_Bonda_Oris	India	H	G	11	12
IND82	Z293_Malay_Ker	India	G	G	4	7
IND83	UR4_Ural_Ker	India	D	F	7	13
IND84	395_Kunabhi_Karnat	India	H	D	7	9
IND85	G53_Gond_MP	India	G	D	4	9
IND86	KHP5_Khasi_Megh	India	G	E	8	10
IND87	Z125_Tribe_Mah	India	H	H	8	9
IND88	D442_Megh_Raj	India	H	H	9	11
IND89	ORI93_Savara_Oris	India	H	G	8	9
IND90	226Asur_Jharkh	India	H	G	9	10
IND91	Bengali_Jharkh	India	H	E	7	8
94_CA7	UA61_15_Uzbek	North &Central Asia	H	H	9	10
95_CA1	ALU43_68_Turk	North &Central Asia	H	G	8	10
a Haplogroups have been defined here according to schematic phylogenetic tree in Fig S3.
Note : The PCR amplicons (generated using primers REPRO F and R) along with GS500 LIZ (as size standard) were run in the ABI 3730XL DNA Analyzer (Applied Biosystems, Foster City, USA). Fragment sizes were determined using the GeneMapper Analysis Software v 4.0.
