# Supplementary material for: The Light Skin Allele of SLC24A5 in South Asians and Europeans Shares Identity by Descent
Source: PLoS Genet. 2013 Nov 7;9(11):e1003912. doi: 10.1371/journal.pgen.1003912 (PMC3820762; doi:10.1371/journal.pgen.1003912)
Supplement: Table S11 — Estimates of SLC24A5 nucleotide diversity measures among and within 8 geographic regions of the world. (XLSX) [file pgen.1003912.s016.xlsx]

## Sheet: S11
Table S11. Estimates of SLC24A5 nucleotide diversity measures among and within 8 geographic regions of the world.
	Sub-Saharan Africa	North Afr/ Near East	Europe	Central Asia	South Asia	East Asia	Native American	Melanasia	Mean	Std Dev
No of gene copies	44	14	22	14	46	28	8	12
No of polymorphic sites	44	9	8	9	15	27	16	2
No of haplotypes	28	3	8	8	11	18	3	3
Molecular Diversity indices
No of Transitions	30	2	5	7	10	17	10	1	10.25	9.468
No of Transversions	14	0	3	3	5	11	6	1	5.375	4.868
No of substitutions	44	2	8	10	15	28	16	2	15.625	14.242
No of private substitutions	21	0	5	1	1	4	0	1	4.125	7.06
No of indel sites	1	0	0	0	0	0	0	0	0.125	0.331
Pi (based on avearge pairwise differences)	7.714	0.407	0.965	2.835	2.719	5.108	7	0.333	3.38519	2.91691
Theta_k	32.1011	0.85483	4.06963	14.2281	5.01979	20.698	1.25354	0.93396	9.89486	11.4828
Theta_k_lower	17.7919	0.24125	1.7162	5.24708	2.42599	10.0404	0.33436	0.2606	4.75722	6.24399
Theta_k_upper	58.6407	2.77486	9.3224	40.3591	10.0408	43.44	4.46508	3.09012	21.5166	22.2833
Theta_H	15.2742	0.46536	1.40208	12.6601	2.44808	11.0477	1.16329	0.34749	5.60103	6.25992
s.d Theta_H	8.10462	0.29417	0.70701	11.3456	0.97295	6.49961	0.822	0.26184	3.62597	4.37114
Theta_S	10.115	0.6289	2.19457	3.14452	3.61726	7.19525	6.1708	0.66228	4.21607	3.35056
s.d Theta_S	3.19673	0.47365	1.02688	1.47827	1.3863	2.57734	2.98895	0.5013	1.70368	1.08316
Theta_pi	7.71353	0.40659	0.96537	2.83516	2.71905	5.10847	7	0.33333	3.38519	2.91691
s.d Theta_pi	4.068	0.44652	0.76197	1.78352	1.64282	2.84267	4.19325	0.40132	2.01751	1.53394
Nucleotide diversity (average over the loci) ; s.d	0.000657 +/-	0.000035 +/-	0.000082 +/-	0.000249 +/-	0.000194 +/-	0.000435 +/-	0.000596 +/-	0.0000028 +/-
	0.000346	3.8e-05	6.5e-05	0.000156	0.000121	0.000242	0.000357	3.4e-05
Haplotype level computations
Sum of square freqs	0.0775	0.6429	0.3802	0.1633	0.3686	0.1071	0.4688	0.7083
Gene diversity *; s.d	0.9440 +/- 0.0260	0.3846 +/- 0.1494	0.6494 +/- 0.1107	0.9011 +/- 0.0523	0.6454 +/- 0.0775	0.9259 +/- 0.0370	0.6071 +/- 0.1640	0.3182 +/- 0.1637
s.d - Standard deviation
Theta_k is estimated from the infinite-allele equilibrium relationship (Ewens, 1972) between the expected number of alleles (k), the sample size (n) and θ
Theta_H The expected homozygosity in a population at equilibrium between drift and mutation
Theta_S is estimated from the infinite-site equilibrium relationship (Watterson, 1975) between the number of segregating sites (S), the sample size (n) and θ for a sample of non-recombining DNA
Theta_pi is estimated from the infinite-site equilibrium relationship between the mean number of pairwise differences (πˆ) and theta (θ ) (Tajima, 1983)
* - Equivalent to the expected heterozygosity for diploid data. It is defined as the probability that two randomly chosen haplotypes are different in the sample.
