# Supplementary material for: The Light Skin Allele of SLC24A5 in South Asians and Europeans Shares Identity by Descent
Source: PLoS Genet. 2013 Nov 7;9(11):e1003912. doi: 10.1371/journal.pgen.1003912 (PMC3820762; doi:10.1371/journal.pgen.1003912)
Supplement: Table S12 — Tests of neutrality for 8 geographic regions based on resequencing data. (XLSX) [file pgen.1003912.s017.xlsx]

## Sheet: S12
Table S12. Tests of neutrality for 8 geographic regions based on resequencing data.
	Sub Saharan Africa	Europe	Middle East_Europe	Central Asia	South Asia	East Asia	Melanasia	Native American
Sample size	44	22	32	14	46	28	12	8
Segregating sites, S	44	8	8	9	15	27	2	16
Pi	7.64271	0.96537	6e-05	2.53846	2.22899	5.08201	0.33333	7
Tajima's D	-0.85233	-1.83874	-1.89346	-0.39543	-1.079	-0.97112	-1.45138	0.6905
Tajima's D p value	0.201	0.019	0.009	0.364	0.15	0.18	0.061	0.788
Cosi reference value,mean	-0.581116	-0.00617242	-0.00617242	0.13806	0.13806	0.13806	0.13806	0.13806
Cosi reference value, SD	0.646962	0.868636	0.868636	0.934533	0.934533	0.934533	0.934533	0.934533
COSI p-value	0.67	0.034	0.03	0.56	0.19	0.23	0.09	0.55
Fu Li and D*	-1.596	-2.15326	-1.90014	0.02189	-1.57771	0.04597	-1.72038	1.34287
Cosi reference value,mean	-0.68454	-0.355181	-0.355181	-0.304011	-0.304011	-0.304011	-0.304011	-0.304011
Cosi reference value, SD	0.844106	1.02255	1.02255	1.04121	1.04121	1.04121	1.04121	1.04121
COSI p-value	0.28	0.07	0.13	0.75	0.22	0.73	0.17	0.11
Fu Li and F*	-1.58554	-2.39197	-2.21843	-0.10229	-1.66717	-0.32642	-1.86451	1.32298
Cosi reference value,mean	-0.771283	-0.273642	-0.273642	-0.174069	-0.174069	-0.174069	-0.174069	-0.174069
Cosi reference value, SD	0.83522	1.04685	1.04685	1.08357	1.08357	1.08357	1.08357	1.08357
COSI p-value	0.33	0.04	0.063	0.94	0.16	0.88	0.12	0.17
Note : Under the COSI package Sub-Saharan Africa was compared to Africans, Middle East_Europe was compared to Europeans, Central Asia, South Asia, East Asia, Melanasia and Native Americans to Asians
Values in bold comply to significance level at 0.05
