# Supplementary material for: The Light Skin Allele of SLC24A5 in South Asians and Europeans Shares Identity by Descent
Source: PLoS Genet. 2013 Nov 7;9(11):e1003912. doi: 10.1371/journal.pgen.1003912 (PMC3820762; doi:10.1371/journal.pgen.1003912)
Supplement: Table S14 — Comparison of the rs1426654 A allele frequencies of the current study with the study published by Pemberton et al. (Pemberton et al. 2008) [23]. (XLSX) [file pgen.1003912.s019.xlsx]

## Sheet: S14
Table S14. Comparison of the rs1426654 A allele frequencies of the current study with the study published by Pemberton et al. (Pemberton et al. 2008) [23].
Populations from Pemberton et al. Study	Linguistic affiliation	N	rs1426654-A allele frequency	N	rs1426654-A alelle frequency calculated from the present study	Compared to following populations of the present study
Assamese	Indo-European	26	0.74	NA	NA
Bengali	Indo-European	27	0.707	21	0.64	Bengali
Gujarati	Indo-European	181	0.792	33	0.92	Gujarati
Hindi	Indo-European	29	0.895	248	0.82	Brahmin, Kshtriya
Kannada	Dravidian	24	0.732	NA	NA
Kashmiri	Indo-European	24	0.98	34	0.96	Kashmiri Pandit
Konkani	Indo-European	43	0.942	NA	NA
Malayalam	Dravidian	25	0.741	NA	NA
Marathi	Indo-European	26	0.704	NA	NA
Marwari	Indo-European	25	0.959	NA	NA
Oriya	Indo-European	27	0.846	NA	NA
Parsi	Religious group	25	0.9	13	1	Parsi
Punjabi	Indo-European	28	0.948	28	0.95	Punjabi
Tamil	Dravidian	29	0.964	20	0.8	Tamil Brahmin
Telugu	Dravidian	28	1	242	0.62	Kapu, Naidu, Reddy
		Average	0.856667		0.838
		Stdev	0.109952		0.145
		Range	0.70 to 1		0.62 to 1
NA - Not available
