# Supplementary material for: The Light Skin Allele of SLC24A5 in South Asians and Europeans Shares Identity by Descent
Source: PLoS Genet. 2013 Nov 7;9(11):e1003912. doi: 10.1371/journal.pgen.1003912 (PMC3820762; doi:10.1371/journal.pgen.1003912)
Supplement: Table S15 — List of primers used in the present study. (XLSX) [file pgen.1003912.s020.xlsx]

## Sheet: S15
Table S15. List of primers used in the present study.
Region	Primer	Forward Primer Sequence (5'-3')	Reverse Primer Sequence (5'-3')	Product size (bp)
Exon	s.E2	TGTGGGCTTGGAATGTGTGA	CCAGTTGAGAAGTACAGGACAG	343
	s.E3,4	GCTGTAGCTTTGAGTATCTATTGTG	CATCCCAGACGACGAACAGT	443
	s.E5	ACTAAGGATTGTACTTGAAGAAGTT	GACCTGTTGGAATATGGTATAGAAG	291
	s.E6	ACTGCCCAAAAGCTATCAACTC	AAAAAGCACACAATACTTGCTGAA	443
	s.E7	GCAATATCAGTAATGAGGTACTCAA	TGCTGAAAAGAAATTTGCTGTG	463
	s.E8	TCCAAAATAACTGCAAAGGATGG	ACCCGGCTGGAAGTAAACA	262
	s.E9	TTCAGTAAGACTTTTGCTCTAACA	GGATGTGATTTTGGTTGGTTTT	611
Intron	s.SNP.1	CTCTGTTCCTTCAGCAGTATATGT	TGGAGGTTGAGGACGCTG	260
	s.SNP.3	ACACACACACATTGCTGCC	TGCCTCTGCTATCACCAGTTA	181
	s.SNP.4	GGTTTGTTTGATTTTGCATTTTGTG	ATGATGATTGTTGTGACCTATGGA	150
	s.SNP.5	AAAAACCTTTCTAGCCCTGTAG	GGCAGTGGCATGGATATTC	228
	s.SNP.6	ATTGAAAGTGCCCACCCTG	GTACTTGTGTAAGCAGTTCACT	204
	s.SNP.9	AGAAAACTCTGAGAACCCCTT	AATCCCCTGAAACTGTAGGCT	405
	s.SNP.11	GGTTTGGAGGTAAAGTGTCTTGT	GGGAATAAATGCCTAGAGGGG	309
	s.SNP.12	TTTTCTAAAGGACCACCTGTTGT	GCACTGGCACCATAATCACC	332
	s.SNP.13	AACAAGCAACATGACCAAAGG	GGTAACTAAAGACCTTGAAATGAGT	465
	s.SNP.15	TTTGTCTATTTTGTTCACTGCCTT	AAAGGTGATACGACTTCCTTACT	453
	s.SNP.17	CATGAGGTTTCTCCAGTATGGG	TCGAAGTCAGAACTAGAATTTGGG	458
	s.SNP.21	TGGTGAGGACAGATAGGAGAT	TGTCTCTTCATATTTTAGTTCGGTG	332
	s.SNP.23	AACGCAAAAGAACCAATCCAAA	TCAGACTTTACCACAGTTCATAGA	331
	s.SNP.24	CAAGATCACTGGAGTTTGTGAG	GTGAGCACCCATTGTTTTCC	265
5'flanking	P1	GAAAGGGGACACAGAGTTAGT	TTCTTCATTCATCAGTCGGAATATC	679
	P2	AAGAGAAAGAATCAGAAACTGGGTA	CTTTTGTAATGTGAGCAGCAGC	688
	P3	ATACACCACCCTTTCCCAACTC	CCTCAGTCTCCTCTCCTCCC	519
	P4	GCACTGGATTACATCACGGACT	AGATTTGCTTCACACACATTCTTCA	692
	P5	CTTGGATGTTTACAAGGGTGTTC	TATGGTGTGATTGTGAGGCTGT	686
	P6	CTGGAACTCTGCTTGTTGAGA	CATGATTTGAGCCCTAGCACTG	769
	P7	CAGAACTGTGTAGCAGAAAGGT	CTCTAAGGGCAGATTAAGGCAG	657
	P8	TGGAGAGAGATGGGAAGCAGTT	CAGAAGCGTAAGTAAAAGTGAGCC	627
	P9	GCTGCTGCTACCACATACAGAT	CCTTCGGGAAACTCCGATGA	696
	Plong	TGAAAGAAAGGGGACACAGAGTT	ACCAGTTGAGAAGTACAGGACAG	5439
			Total	12668 bp targetted
	REPRO	CTGCAAAGCAAAGGAACCAT	CACCTGTATTTGGGTTGTGG	Primer used for Micro satellite (STR) studied in promoter region
